# Supplementary material for: Solid-phase capture and profiling of open chromatin by spatial ATAC
Source: Nat Biotechnol. 2023 Jan 5;41(8):1085–8. doi: 10.1038/s41587-022-01603-9 (PMC10421738; doi:10.1038/s41587-022-01603-9)
Supplement: Supplementary file 2 — Oligonucleotide sequences. [file 41587_2022_1603_MOESM2_ESM.xlsx]

## Sheet: Sheet1
Oligo name	5'-3' sequence
Tn5_MERev	/phos/CTGTCTCTTATACACATCT
Tn5_ME_A	TCGTCGGCAGCGTCAGATGTGTATAAGAGACAG
Tn5_ME_B	GTCTCGTGGGCTCGGAGATGTGTATAAGAGACAG
Splint_oligo	/5Phos/GACGCTGCCGACGACGTAGCG
Partial_R1	CTACACGACGCTCTTCCGATCT
Ad2_short	GTCTCGTGGGCTCGGAGATGT
InPE1.0	AATGATACGGCGACCACCGAGATCTACACTCTTTCCCTACACGACGCTCTTCCGATCT
Ad2.X	CAAGCAGAAGACGGCATACGAGAT(i7)GTCTCGTGGGCTCGGAGATGT	Buenrostro et al. 2013
Surface_oligo	CTACACGACGCTCTTCCGATCTN28CGCTACG
Custom_R1	TCGTCGGCAGCGTCAGATGTGTATAAGAGACAG
Custom_i5	GACGCTGCCGACGACGTAGCG
