# Supplementary material for: Solid-phase capture and profiling of open chromatin by spatial ATAC
Source: Nat Biotechnol. 2023 Jan 5;41(8):1085–8. doi: 10.1038/s41587-022-01603-9 (PMC10421738; doi:10.1038/s41587-022-01603-9)
Supplement: Supplementary file 3 — Differentially accessible gene and peak sets. Motif enrichment analyses. Public datasets. [file 41587_2022_1603_MOESM3_ESM.xlsx]

## Sheet: DA_peaks_embryo
Clusters: 5, Forebrain; 7, Midbrain; 2, Hindbrain; 9, Periventricular; 3, Meningeal/PNS; 4, Meningeal/PNS; 8, Internal; 0, Facial/bone; 1, Muscle/heart ; 10, limb; 6, Liver.
peak	p_val	avg_log2FC	pct.1	pct.2	p_val_adj	cluster
chr3-88205246-88207924	1.27696e-154	0.886958	0.246	0.028	3.16746e-149	5
chr7-79534891-79536670	5.31243e-113	0.771854	0.21	0.029	1.31773e-107	5
chr8-12394807-12397361	1.05099e-97	0.72852	0.201	0.029	2.60694e-92	5
chr4-22487293-22489071	8.27776e-96	0.722061	0.231	0.043	2.05327e-90	5
chr16-77235646-77237973	1.92295e-93	0.709454	0.196	0.03	4.76981e-88	5
chr3-83979723-83981031	6.96531e-93	0.692383	0.164	0.02	1.72772e-87	5
chr7-79589984-79591207	1.43078e-89	0.648501	0.128	0.011	3.54901e-84	5
chr7-4123404-4125213	1.33424e-85	0.68411	0.208	0.038	3.30955e-80	5
chr7-29070389-29072059	1.93638e-81	0.651882	0.156	0.021	4.80312e-76	5
chr7-109190710-109192502	2.53026e-79	0.644651	0.15	0.02	6.27624e-74	5
chr1-134062540-134064062	2.63285e-79	0.668314	0.214	0.044	6.53069e-74	5
chr9-61871724-61873189	3.75069e-79	0.616854	0.123	0.012	9.30347e-74	5
chr14-25317529-25318706	1.88649e-78	0.655081	0.163	0.024	4.67937e-73	5
chr11-77893559-77894831	8.58847e-78	0.611602	0.13	0.015	2.13034e-72	5
chr7-144627399-144629217	1.87417e-77	0.636099	0.147	0.02	4.64882e-72	5
chr12-51001743-51002730	3.94543e-76	0.587314	0.112	0.011	9.78652e-71	5
chr12-111693385-111695517	1.40419e-75	0.652703	0.207	0.044	3.48304e-70	5
chr1-41813962-41814950	5.01476e-75	0.553225	0.093	0.006	1.2439e-69	5
chr18-74955752-74957414	5.73459e-74	0.589052	0.125	0.015	1.42245e-68	5
chr18-45896463-45897872	6.12994e-74	0.574335	0.109	0.011	1.52051e-68	5
chr16-91139444-91140912	5.12601e-73	0.572354	0.108	0.01	1.27149e-67	5
chr2-93226544-93229071	8.75406e-73	0.64043	0.186	0.034	2.17142e-67	5
chr13-99443559-99445300	2.03789e-72	0.620884	0.148	0.021	5.05492e-67	5
chr6-93911887-93913958	1.52417e-71	0.653704	0.201	0.04	3.78066e-66	5
chr2-146220967-146223623	1.55871e-71	0.641032	0.201	0.041	3.86632e-66	5
chr14-55053152-55054784	1.88321e-71	0.612393	0.147	0.022	4.67124e-66	5
chr6-127403803-127406236	7.13855e-71	0.613638	0.152	0.024	1.77069e-65	5
chr7-79525019-79526755	9.22131e-71	0.616028	0.145	0.021	2.28732e-65	5
chr8-93917193-93918568	1.13722e-70	0.59653	0.134	0.018	2.82083e-65	5
chr2-26499960-26501362	1.32619e-69	0.617486	0.164	0.029	3.28957e-64	5
chr1-172349467-172351067	1.35804e-69	0.620204	0.153	0.023	3.36857e-64	5
chr15-85993468-85994745	2.25056e-69	0.580566	0.125	0.017	5.58245e-64	5
chr9-98524526-98525929	9.44915e-69	0.560812	0.108	0.011	2.34383e-63	5
chr16-33605550-33607473	1.96475e-68	0.572955	0.117	0.013	4.87351e-63	5
chr3-88221395-88222935	3.74846e-68	0.592497	0.136	0.019	9.29793e-63	5
chr4-154499446-154500752	2.44935e-67	0.592734	0.141	0.021	6.07555e-62	5
chr12-50120128-50121235	8.66891e-67	0.525783	0.09	0.007	2.1503e-61	5
chr1-119328503-119330389	9.46e-67	0.584997	0.129	0.017	2.34652e-61	5
chr11-114794897-114796610	1.37501e-66	0.626867	0.201	0.043	3.41068e-61	5
chr12-88800705-88802018	1.90253e-66	0.56564	0.114	0.013	4.71917e-61	5
chr12-49383081-49385859	4.86211e-66	0.598013	0.149	0.025	1.20603e-60	5
chr8-32958408-32960147	2.18423e-65	0.514123	0.086	0.007	5.41793e-60	5
chr13-84058856-84060324	9.70642e-65	0.558322	0.113	0.013	2.40765e-59	5
chr4-62612560-62613871	1.72212e-64	0.589637	0.149	0.026	4.27167e-59	5
chr4-120282200-120283711	5.42604e-64	0.606752	0.178	0.035	1.34591e-58	5
chr8-120520432-120522236	6.71862e-64	0.60043	0.172	0.034	1.66653e-58	5
chr2-26485163-26488250	9.20949e-64	0.620301	0.204	0.046	2.28439e-58	5
chr9-102211101-102212441	2.13878e-63	0.571557	0.126	0.017	5.30518e-58	5
chr14-59736670-59738403	3.09551e-63	0.543731	0.106	0.012	7.67832e-58	5
chr4-120242204-120243723	3.11733e-63	0.564971	0.136	0.023	7.73244e-58	5
chr8-12429729-12431349	4.28004e-63	0.55025	0.115	0.015	1.06165e-57	5
chr12-51117457-51118820	1.00843e-62	0.530859	0.101	0.011	2.50139e-57	5
chr16-44529814-44531875	1.46839e-62	0.602977	0.172	0.033	3.6423e-57	5
chr3-108432533-108434418	1.73795e-62	0.55289	0.117	0.015	4.31094e-57	5
chr7-118593232-118595652	2.73933e-62	0.589373	0.166	0.033	6.79482e-57	5
chr19-41745626-41747091	2.50813e-61	0.556152	0.126	0.018	6.22135e-56	5
chr1-92737169-92738659	1.24829e-60	0.540447	0.108	0.012	3.09634e-55	5
chr8-12126266-12127081	1.82848e-60	0.5286	0.104	0.012	4.53549e-55	5
chr14-62415714-62417374	2.08456e-60	0.544543	0.112	0.014	5.17068e-55	5
chr5-115435787-115437466	6.08225e-60	0.597747	0.189	0.042	1.50868e-54	5
chr4-44557522-44559089	1.22951e-59	0.554125	0.124	0.018	3.04975e-54	5
chr1-34664115-34666965	1.24913e-59	0.561196	0.138	0.023	3.09843e-54	5
chr14-118229776-118230872	3.28345e-59	0.521039	0.097	0.01	8.14449e-54	5
chr2-172727982-172729218	7.00024e-59	0.527947	0.101	0.011	1.73639e-53	5
chr2-93890852-93892536	7.97497e-59	0.558028	0.136	0.023	1.97817e-53	5
chr8-89041916-89044341	9.22461e-59	0.582663	0.18	0.04	2.28814e-53	5
chr18-78454504-78456065	1.03377e-58	0.521492	0.103	0.013	2.56423e-53	5
chr4-105180753-105182815	3.24774e-58	0.559501	0.129	0.019	8.05591e-53	5
chr5-140659372-140660699	5.32888e-58	0.544457	0.116	0.016	1.32181e-52	5
chr10-59089852-59091152	6.57478e-58	0.538229	0.118	0.017	1.63085e-52	5
chr6-91345795-91347100	1.50592e-57	0.527654	0.104	0.013	3.73539e-52	5
chr2-63962292-63964121	2.03253e-57	0.523258	0.101	0.011	5.04162e-52	5
chr2-93955981-93958257	2.13505e-57	0.563359	0.16	0.033	5.29592e-52	5
chr4-154960383-154961213	9.21102e-57	0.533031	0.121	0.02	2.28477e-51	5
chr1-42693892-42696106	1.76964e-56	0.569897	0.183	0.043	4.38954e-51	5
chr8-69160633-69161979	2.48603e-56	0.492443	0.088	0.009	6.16652e-51	5
chr4-125544717-125546124	3.19801e-56	0.528717	0.111	0.015	7.93258e-51	5
chr17-3442382-3443556	8.09251e-56	0.514811	0.102	0.012	2.00732e-50	5
chr8-10760550-10762295	9.10266e-56	0.553103	0.141	0.025	2.25789e-50	5
chr2-180892634-180895179	8.88638e-55	0.579436	0.201	0.05	2.20424e-49	5
chr7-79591577-79593244	2.29329e-54	0.541955	0.129	0.022	5.68843e-49	5
chr7-79194439-79195371	2.38151e-54	0.507522	0.099	0.012	5.90725e-49	5
chr8-120424892-120426525	1.06321e-53	0.571446	0.186	0.044	2.63726e-48	5
chr14-21499574-21501617	1.46239e-53	0.489857	0.486	0.223	3.62742e-48	5
chr14-62454741-62455887	1.46551e-53	0.485558	0.088	0.009	3.63516e-48	5
chr3-66325377-66326767	1.98322e-53	0.493158	0.093	0.011	4.91933e-48	5
chr12-98562024-98563407	3.2317e-53	0.492777	0.094	0.012	8.01614e-48	5
chr4-120251896-120253672	3.89518e-53	0.554973	0.175	0.042	9.66187e-48	5
chr14-98072545-98074073	1.30367e-52	0.465106	0.078	0.007	3.23372e-47	5
chr8-12135436-12136793	3.30371e-52	0.468661	0.079	0.007	8.19476e-47	5
chr1-5022608-5024059	1.4682e-51	0.49718	0.098	0.012	3.64183e-46	5
chr2-70201689-70203557	1.97542e-51	0.488018	0.093	0.012	4.89997e-46	5
chr5-110415019-110417855	2.17529e-51	0.533766	0.133	0.024	5.39573e-46	5
chr17-56551739-56553420	2.47943e-51	0.528837	0.128	0.022	6.15015e-46	5
chr9-45663221-45665527	8.93014e-51	0.546497	0.148	0.03	2.21509e-45	5
chr6-113860431-113861504	1.04421e-50	0.47343	0.086	0.01	2.59013e-45	5
chr16-34003592-34005048	1.24616e-50	0.516574	0.118	0.019	3.09107e-45	5
chr9-57861789-57862807	1.51786e-50	0.47288	0.086	0.009	3.76501e-45	5
chr3-84304095-84306528	1.73811e-49	0.537384	0.154	0.034	4.31134e-44	5
chr16-38088135-38090036	2.99189e-49	0.464472	0.512	0.247	7.42128e-44	5
chr1-133180984-133183496	5.8943e-49	0.546719	0.193	0.051	1.46206e-43	5
chr12-112541289-112542384	6.4161e-49	0.476978	0.091	0.012	1.59149e-43	5
chr14-12344854-12347123	3.68704e-48	0.488663	0.099	0.014	9.1456e-43	5
chr2-158555691-158557586	6.07637e-48	0.48051	0.102	0.017	1.50723e-42	5
chr7-63956063-63958942	7.52514e-48	0.50826	0.124	0.023	1.86659e-42	5
chr5-112133290-112134434	1.43203e-47	0.473844	0.094	0.013	3.55211e-42	5
chr11-94159928-94161730	1.8819e-47	0.534441	0.169	0.041	4.66798e-42	5
chr11-88582899-88583846	5.46271e-47	0.482007	0.103	0.016	1.35501e-41	5
chr7-79577285-79579357	5.91426e-47	0.490853	0.109	0.018	1.46702e-41	5
chr7-145205422-145207260	9.62265e-47	0.543971	0.184	0.048	2.38687e-41	5
chr13-84448397-84449996	1.59214e-46	0.452884	0.084	0.01	3.94925e-41	5
chr13-59091195-59093455	1.93455e-46	0.511067	0.133	0.027	4.79859e-41	5
chr10-127508893-127510662	1.96782e-46	0.539439	0.174	0.043	4.88112e-41	5
chr10-51153196-51154604	5.14826e-46	0.4427	0.077	0.008	1.27701e-40	5
chr16-29657432-29658716	6.52252e-46	0.463601	0.088	0.012	1.61789e-40	5
chr2-38350385-38351873	7.75378e-46	0.515583	0.143	0.032	1.9233e-40	5
chr3-145889971-145890887	8.15466e-46	0.428751	0.073	0.008	2.02274e-40	5
chr2-38423918-38425344	9.55601e-46	0.490508	0.103	0.015	2.37034e-40	5
chr9-35402180-35403481	1.09198e-45	0.461652	0.089	0.012	2.70861e-40	5
chr4-120188267-120189328	1.16413e-45	0.466886	0.096	0.014	2.88758e-40	5
chr16-25058225-25060015	1.19754e-45	0.520643	0.221	0.068	2.97046e-40	5
chr8-30923348-30924933	1.54072e-45	0.466952	0.093	0.013	3.82171e-40	5
chr4-124034850-124036069	4.34041e-45	0.441389	0.08	0.01	1.07662e-39	5
chr4-41611613-41612633	6.26756e-45	0.442398	0.083	0.011	1.55465e-39	5
chr13-28415804-28417232	6.51434e-45	0.48145	0.108	0.019	1.61586e-39	5
chr13-26154376-26155858	9.04282e-45	0.459317	0.088	0.012	2.24304e-39	5
chr13-83744661-83745870	1.17737e-44	0.496092	0.119	0.022	2.92043e-39	5
chr4-120248529-120249507	1.18688e-44	0.466434	0.101	0.017	2.94403e-39	5
chr2-150643578-150644718	1.48439e-44	0.468331	0.103	0.017	3.68198e-39	5
chr15-78735200-78737394	1.75056e-44	0.496315	0.123	0.024	4.3422e-39	5
chr2-179537223-179538320	2.23346e-44	0.475696	0.099	0.015	5.54003e-39	5
chr4-154948243-154949188	4.88809e-44	0.449655	0.087	0.012	1.21248e-38	5
chr4-24213337-24214293	5.53978e-44	0.388646	0.058	0.004	1.37413e-38	5
chr11-77964773-77966467	7.21635e-44	0.472992	0.104	0.018	1.78999e-38	5
chr10-87446435-87448461	1.10545e-43	0.474499	0.097	0.014	2.74205e-38	5
chr19-36534127-36535554	1.75304e-43	0.470342	0.103	0.017	4.34836e-38	5
chr12-12904124-12905588	2.1327e-43	0.490489	0.123	0.024	5.29009e-38	5
chr11-82630975-82632235	2.38658e-43	0.417363	0.068	0.006	5.91984e-38	5
chr2-28797081-28798259	2.66899e-43	0.438255	0.079	0.009	6.62035e-38	5
chr9-23378103-23379754	3.19053e-43	0.471858	0.095	0.013	7.91402e-38	5
chr12-86823507-86825358	6.98835e-43	0.52411	0.243	0.079	1.73344e-37	5
chr16-91104868-91106126	1.74431e-42	0.387153	0.06	0.005	4.32671e-37	5
chr10-58672461-58673980	1.78504e-42	0.440017	0.086	0.012	4.42774e-37	5
chr6-91301576-91302781	2.47411e-42	0.463543	0.099	0.015	6.13695e-37	5
chr18-45558012-45560331	2.91617e-42	0.514637	0.22	0.07	7.23347e-37	5
chr12-105898533-105900049	8.73737e-42	0.427776	0.076	0.009	2.16728e-36	5
chr2-168677205-168679936	9.08938e-42	0.484071	0.12	0.024	2.25459e-36	5
chr13-83730458-83731719	1.57558e-41	0.477341	0.12	0.025	3.90818e-36	5
chr11-35856195-35857895	1.8571e-41	0.44599	0.091	0.015	4.60647e-36	5
chr14-12337473-12338770	2.01044e-41	0.411066	0.069	0.008	4.98684e-36	5
chr9-41697128-41698540	2.12022e-41	0.437511	0.083	0.012	5.25915e-36	5
chr4-154963179-154965470	2.39151e-41	0.518853	0.228	0.074	5.93208e-36	5
chr7-82865558-82867685	3.28153e-41	0.471929	0.409	0.181	8.13974e-36	5
chr15-74535213-74537260	4.8355e-41	0.497048	0.138	0.03	1.19943e-35	5
chr7-109174541-109177065	4.86787e-41	0.490841	0.132	0.029	1.20746e-35	5
chr7-73636960-73638476	5.02835e-41	0.428604	0.08	0.011	1.24727e-35	5
chr11-32157693-32158809	5.30057e-41	0.45104	0.092	0.014	1.31479e-35	5
chr17-10744461-10745645	1.76309e-40	0.423793	0.078	0.01	4.3733e-35	5
chr10-92555706-92557787	1.95174e-40	0.410183	0.07	0.008	4.84124e-35	5
chr2-50970692-50972123	2.50399e-40	0.443625	0.088	0.013	6.21106e-35	5
chr13-43530252-43532169	2.87018e-40	0.472809	0.115	0.023	7.11939e-35	5
chr14-62389027-62390498	2.87043e-40	0.428424	0.079	0.01	7.12001e-35	5
chr2-173406405-173407743	4.09051e-40	0.42857	0.084	0.013	1.01464e-34	5
chr3-84252533-84253542	4.30175e-40	0.433137	0.084	0.012	1.06704e-34	5
chr6-85264821-85266088	4.69294e-40	0.402221	0.069	0.008	1.16407e-34	5
chr7-112883276-112884688	4.94505e-40	0.466044	0.117	0.024	1.2266e-34	5
chr2-157339944-157340900	4.99065e-40	0.444519	0.091	0.014	1.23792e-34	5
chr9-102235218-102236275	5.24288e-40	0.397535	0.066	0.007	1.30048e-34	5
chr14-21252196-21253020	6.0569e-40	0.421977	0.081	0.011	1.5024e-34	5
chr7-144653270-144654676	7.14738e-40	0.455307	0.104	0.02	1.77289e-34	5
chr4-107828607-107829503	8.6703e-40	0.440227	0.093	0.016	2.15064e-34	5
chr11-113784723-113786512	1.07964e-39	0.490356	0.158	0.042	2.67802e-34	5
chr7-79548532-79549646	1.35573e-39	0.399358	0.064	0.006	3.36285e-34	5
chr7-79504507-79505302	1.48073e-39	0.444566	0.092	0.015	3.67291e-34	5
chr4-11762009-11763150	1.4982e-39	0.389779	0.063	0.006	3.71625e-34	5
chr5-73490317-73492732	1.66564e-39	0.484553	0.347	0.143	4.13158e-34	5
chr17-10334527-10336161	1.80919e-39	0.480627	0.124	0.025	4.48765e-34	5
chr11-24370158-24373113	1.874e-39	0.473454	0.119	0.025	4.64841e-34	5
chr9-61101588-61102983	2.26539e-39	0.412386	0.074	0.01	5.61923e-34	5
chr11-88481238-88483097	3.2316e-39	0.468484	0.116	0.023	8.01588e-34	5
chr8-23424578-23425824	3.74622e-39	0.428272	0.084	0.013	9.29239e-34	5
chr9-103504325-103505594	5.25254e-39	0.41162	0.073	0.009	1.30288e-33	5
chr14-55052115-55052997	5.80296e-39	0.404054	0.069	0.008	1.43941e-33	5
chr12-88859408-88860979	6.11549e-39	0.383377	0.062	0.006	1.51693e-33	5
chr12-108320031-108321330	7.91221e-39	0.416474	0.078	0.011	1.9626e-33	5
chr2-115131815-115133001	8.16259e-39	0.395441	0.063	0.006	2.02471e-33	5
chr4-140657382-140658718	1.01675e-38	0.466235	0.121	0.027	2.52202e-33	5
chr8-89324392-89326339	1.27306e-38	0.395155	0.064	0.007	3.15779e-33	5
chr4-62582263-62584416	1.40102e-38	0.474367	0.129	0.029	3.4752e-33	5
chr10-59898990-59900285	2.21385e-38	0.490436	0.199	0.063	5.49139e-33	5
chr4-154582476-154583764	3.67905e-38	0.421785	0.08	0.011	9.12578e-33	5
chr4-45818850-45820069	3.80999e-38	0.438038	0.094	0.017	9.45056e-33	5
chr3-85299438-85300845	5.44692e-38	0.417359	0.082	0.013	1.35109e-32	5
chr2-146218077-146218851	6.56248e-38	0.395614	0.069	0.009	1.6278e-32	5
chr1-165934546-165936006	9.86512e-38	0.420576	0.078	0.011	2.44701e-32	5
chrX-99186000-99187384	1.32083e-37	0.392906	0.066	0.007	3.27629e-32	5
chr12-117053041-117055352	1.78312e-37	0.44285	0.098	0.018	4.42297e-32	5
chr9-106126365-106127855	2.18244e-37	0.424003	0.086	0.014	5.41347e-32	5
chr9-102192784-102193882	2.39538e-37	0.388001	0.064	0.007	5.94167e-32	5
chr9-58112097-58113970	2.44097e-37	0.461525	0.115	0.025	6.05476e-32	5
chr19-43616012-43617289	3.59947e-37	0.413099	0.076	0.011	8.92837e-32	5
chr1-132200382-132201387	4.81155e-37	0.456472	0.119	0.026	1.19349e-31	5
chr11-20331974-20333551	4.96697e-37	0.479656	0.264	0.099	1.23204e-31	5
chr8-12327121-12328469	7.36687e-37	0.432199	0.085	0.013	1.82733e-31	5
chr4-98577754-98578938	8.04744e-37	0.420979	0.08	0.011	1.99614e-31	5
chr3-88230723-88231765	8.75677e-37	0.424057	0.093	0.017	2.17209e-31	5
chr6-127133424-127134518	8.99411e-37	0.390513	0.068	0.009	2.23096e-31	5
chr6-54552571-54553406	1.03701e-36	0.386563	0.066	0.008	2.57226e-31	5
chr16-43799553-43800886	1.05291e-36	0.399578	0.074	0.011	2.6117e-31	5
chr3-88231824-88232792	1.27313e-36	0.410884	0.08	0.013	3.15796e-31	5
chr16-43309560-43310950	1.88555e-36	0.365542	0.059	0.007	4.67705e-31	5
chr7-140060883-140062667	1.94472e-36	0.448874	0.102	0.019	4.82383e-31	5
chr12-84531972-84533201	2.03089e-36	0.402207	0.07	0.009	5.03757e-31	5
chr14-118230919-118231434	2.78361e-36	0.37807	0.062	0.007	6.90466e-31	5
chr13-15543630-15545127	2.83258e-36	0.416025	0.08	0.012	7.02613e-31	5
chr8-11554991-11556695	3.55737e-36	0.435519	0.412	0.193	8.82395e-31	5
chr2-71528080-71530424	4.88777e-36	0.4539	0.128	0.033	1.2124e-30	5
chr8-95242420-95244209	7.18394e-36	0.438391	0.104	0.022	1.78195e-30	5
chr2-156664929-156666901	1.16993e-35	0.411708	0.084	0.014	2.90197e-30	5
chr16-29882272-29884152	1.29033e-35	0.432594	0.099	0.02	3.20062e-30	5
chr14-76254497-76255790	1.42348e-35	0.441473	0.105	0.021	3.53091e-30	5
chr9-120869211-120870416	1.66631e-35	0.442582	0.098	0.018	4.13324e-30	5
chr1-118910495-118911863	1.82526e-35	0.414913	0.084	0.014	4.5275e-30	5
chr12-117257025-117258727	2.24081e-35	0.419484	0.089	0.016	5.55827e-30	5
chr4-43043850-43044530	2.24405e-35	0.438194	0.109	0.024	5.56629e-30	5
chr4-128715215-128716693	2.28128e-35	0.472697	0.137	0.034	5.65863e-30	5
chr11-96875433-96877002	2.39442e-35	0.457886	0.12	0.027	5.93928e-30	5
chr18-78563704-78564833	2.98284e-35	0.351337	0.054	0.005	7.39885e-30	5
chr18-35847675-35850357	3.98444e-35	0.467046	0.171	0.051	9.88329e-30	5
chr5-111842561-111844932	4.51827e-35	0.409325	0.08	0.013	1.12074e-29	5
chr14-62226331-62227556	4.71467e-35	0.367421	0.06	0.007	1.16946e-29	5
chr6-51076591-51079298	5.70335e-35	0.462591	0.133	0.032	1.4147e-29	5
chr4-154503265-154503819	5.78056e-35	0.361004	0.058	0.007	1.43385e-29	5
chr18-16808007-16809886	6.46676e-35	0.478182	0.19	0.06	1.60406e-29	5
chr5-133718068-133719373	8.76396e-35	0.369897	0.061	0.007	2.17388e-29	5
chr7-79498902-79500433	2.39209e-34	0.424219	0.099	0.02	5.93352e-29	5
chr10-66919555-66921977	2.44402e-34	0.466028	0.168	0.051	6.06232e-29	5
chr7-132731156-132732175	2.49035e-34	0.379028	0.064	0.008	6.17724e-29	5
chr18-8870309-8872776	2.97739e-34	0.412037	0.089	0.018	7.38534e-29	5
chr12-80061364-80063271	3.18065e-34	0.443937	0.121	0.029	7.88952e-29	5
chr1-176813323-176815159	3.72522e-34	0.461192	0.336	0.145	9.24029e-29	5
chr17-47914301-47915471	4.80073e-34	0.386095	0.069	0.01	1.19081e-28	5
chr8-12127463-12128456	5.23738e-34	0.377354	0.067	0.009	1.29912e-28	5
chr2-127520891-127522859	5.54157e-34	0.428114	0.107	0.024	1.37457e-28	5
chr2-72426299-72427677	5.72197e-34	0.382037	0.068	0.01	1.41932e-28	5
chr2-146279190-146280701	5.78709e-34	0.394747	0.073	0.011	1.43547e-28	5
chr2-142334446-142336175	5.84902e-34	0.390231	0.076	0.013	1.45083e-28	5
chr12-112333162-112335111	6.00329e-34	0.460593	0.134	0.033	1.4891e-28	5
chr13-84570806-84572191	6.8791e-34	0.377283	0.063	0.008	1.70634e-28	5
chr11-112810515-112812198	8.17934e-34	0.414488	0.086	0.015	2.02886e-28	5
chr15-75615134-75617239	8.92549e-34	0.472742	0.251	0.094	2.21394e-28	5
chr9-118255050-118256578	9.75311e-34	0.362249	0.059	0.007	2.41923e-28	5
chr13-56221015-56222517	9.79124e-34	0.41894	0.094	0.019	2.42869e-28	5
chr18-25582694-25584314	9.83151e-34	0.394126	0.076	0.012	2.43868e-28	5
chr17-88763373-88764981	1.12634e-33	0.394492	0.073	0.01	2.79386e-28	5
chr16-42874828-42876489	1.19163e-33	0.398907	0.471	0.242	2.95581e-28	5
chr2-21009807-21011357	1.54992e-33	0.41521	0.087	0.015	3.84454e-28	5
chr11-80315584-80316783	1.79325e-33	0.368959	0.063	0.008	4.4481e-28	5
chr1-172200491-172201595	1.7946e-33	0.419945	0.095	0.019	4.45145e-28	5
chr2-146330545-146331674	2.12152e-33	0.382078	0.071	0.01	5.26236e-28	5
chr18-8043966-8045246	2.68592e-33	0.350153	0.053	0.005	6.66233e-28	5
chr13-34131015-34132057	2.72254e-33	0.452862	0.139	0.037	6.75317e-28	5
chr17-25561238-25562412	2.73673e-33	0.37996	0.068	0.01	6.78837e-28	5
chr14-24616885-24619159	2.80916e-33	0.44907	0.123	0.029	6.96803e-28	5
chr8-84708723-84709583	3.4507e-33	0.436641	0.113	0.026	8.55936e-28	5
chr15-66238917-66240514	3.69388e-33	0.432615	0.119	0.029	9.16256e-28	5
chr16-63806145-63807261	3.76393e-33	0.342902	0.05	0.004	9.33631e-28	5
chr7-44441207-44442924	4.40851e-33	0.435229	0.111	0.026	1.09352e-27	5
chr4-9010327-9011820	4.75195e-33	0.400801	0.083	0.014	1.17871e-27	5
chr7-93061653-93063029	4.81309e-33	0.37007	0.063	0.008	1.19387e-27	5
chr3-34649103-34651401	5.067e-33	0.443137	0.121	0.03	1.25686e-27	5
chr2-37777017-37778623	5.79453e-33	0.415716	0.096	0.02	1.43732e-27	5
chr2-26501620-26502755	6.22078e-33	0.436897	0.11	0.025	1.54304e-27	5
chr5-33704961-33706490	8.54187e-33	0.404857	0.085	0.015	2.11878e-27	5
chr12-49400593-49402179	1.02346e-32	0.369229	0.064	0.009	2.53865e-27	5
chr14-123063854-123066103	1.0376e-32	0.387582	0.074	0.012	2.57373e-27	5
chr6-127417532-127419013	1.18201e-32	0.346651	0.054	0.006	2.93193e-27	5
chr4-141901554-141902976	1.26578e-32	0.39893	0.085	0.016	3.13972e-27	5
chr1-92179640-92181236	1.29284e-32	0.442278	0.326	0.144	3.20685e-27	5
chr13-34129651-34130903	1.34267e-32	0.455955	0.179	0.058	3.33045e-27	5
chr11-60175339-60177843	1.4101e-32	0.465777	0.223	0.079	3.4977e-27	5
chr6-49020882-49022007	1.49612e-32	0.365135	0.062	0.008	3.71107e-27	5
chr1-171979808-171980794	1.54348e-32	0.337745	0.051	0.005	3.82856e-27	5
chr4-5962096-5963751	1.56263e-32	0.358454	0.057	0.006	3.87606e-27	5
chr4-131236177-131237451	1.68195e-32	0.358198	0.059	0.007	4.17203e-27	5
chr15-25761496-25763481	1.72316e-32	0.442107	0.119	0.029	4.27426e-27	5
chr8-70118472-70120314	2.24207e-32	0.41386	0.1	0.022	5.56139e-27	5
chr18-57261388-57263679	2.29683e-32	0.394471	0.079	0.013	5.69722e-27	5
chr12-33034584-33036525	2.42355e-32	0.438484	0.116	0.027	6.01153e-27	5
chr1-190728826-190730205	3.0561e-32	0.365787	0.064	0.009	7.58057e-27	5
chr13-69984053-69984849	4.19283e-32	0.332998	0.049	0.005	1.04002e-26	5
chr7-16614005-16615937	4.83398e-32	0.425941	0.358	0.164	1.19905e-26	5
chr2-115725209-115726346	5.81025e-32	0.335875	0.053	0.006	1.44122e-26	5
chr15-57733202-57734323	6.51201e-32	0.344546	0.056	0.007	1.61529e-26	5
chr7-133440063-133441882	6.88589e-32	0.37956	0.073	0.012	1.70802e-26	5
chr11-113981478-113982851	7.45953e-32	0.395651	0.083	0.015	1.85031e-26	5
chr5-99479144-99480113	8.27541e-32	0.403866	0.088	0.017	2.05269e-26	5
chr1-93079280-93080366	1.02194e-31	0.35792	0.061	0.008	2.5349e-26	5
chr5-142583123-142584267	1.13654e-31	0.375276	0.073	0.013	2.81915e-26	5
chr8-26960908-26962184	1.20587e-31	0.415489	0.093	0.018	2.99113e-26	5
chr4-124047781-124049081	1.26155e-31	0.3639	0.064	0.009	3.12924e-26	5
chr5-113872366-113874040	1.29808e-31	0.455809	0.169	0.052	3.21984e-26	5
chr15-25773576-25775610	1.65392e-31	0.43914	0.136	0.037	4.1025e-26	5
chr4-87650453-87651744	1.68195e-31	0.360273	0.061	0.008	4.17203e-26	5
chrX-99555943-99557461	1.73356e-31	0.355942	0.059	0.007	4.30005e-26	5
chr2-105674065-105675823	1.73785e-31	0.417281	0.102	0.023	4.31067e-26	5
chr2-25125583-25127600	1.84071e-31	0.436114	0.119	0.029	4.56583e-26	5
chr13-83727052-83727769	1.90209e-31	0.376502	0.073	0.013	4.71809e-26	5
chr5-116895029-116895968	1.98186e-31	0.351387	0.056	0.006	4.91595e-26	5
chr1-74103376-74104760	2.37939e-31	0.405442	0.087	0.016	5.90201e-26	5
chr16-77291503-77292894	2.41553e-31	0.33638	0.051	0.005	5.99166e-26	5
chr11-36696853-36698055	2.75932e-31	0.363116	0.064	0.009	6.84441e-26	5
chr7-79511345-79512216	2.76163e-31	0.341899	0.054	0.006	6.85014e-26	5
chr18-5978397-5980660	4.07688e-31	0.414816	0.098	0.02	1.01126e-25	5
chr14-16200218-16202061	4.36396e-31	0.387141	0.076	0.013	1.08247e-25	5
chr5-111594821-111596451	5.13989e-31	0.395432	0.083	0.015	1.27494e-25	5
chr8-69121146-69123048	5.26893e-31	0.409577	0.093	0.019	1.30694e-25	5
chr16-31428530-31430453	5.37543e-31	0.446039	0.236	0.09	1.33336e-25	5
chr10-93275148-93276850	5.68788e-31	0.430587	0.132	0.035	1.41086e-25	5
chr15-85652539-85654522	6.63771e-31	0.435461	0.146	0.043	1.64646e-25	5
chr18-75433893-75435527	6.89657e-31	0.425646	0.119	0.03	1.71067e-25	5
chr4-138503623-138505979	7.57925e-31	0.422428	0.106	0.023	1.88001e-25	5
chr18-64887052-64889395	7.70232e-31	0.455523	0.214	0.076	1.91054e-25	5
chr17-15374971-15377185	8.79646e-31	0.431927	0.148	0.045	2.18194e-25	5
chr11-112976684-112977828	8.98422e-31	0.362499	0.066	0.01	2.22851e-25	5
chr19-59043457-59044476	9.06095e-31	0.332842	0.051	0.005	2.24754e-25	5
chr12-27341858-27344025	9.46857e-31	0.449443	0.228	0.086	2.34865e-25	5
chr4-32922833-32924459	1.08988e-30	0.385391	0.076	0.013	2.70341e-25	5
chr2-76647375-76648922	1.12101e-30	0.436468	0.251	0.102	2.78064e-25	5
chr1-131526378-131528390	1.33693e-30	0.398692	0.43	0.217	3.31622e-25	5
chr16-21338738-21340891	1.47191e-30	0.426985	0.124	0.032	3.65103e-25	5
chr2-71516984-71518055	1.4957e-30	0.317123	0.046	0.004	3.71005e-25	5
chr8-94993335-94995010	1.51422e-30	0.411146	0.103	0.024	3.75598e-25	5
chr1-166282397-166283477	1.64538e-30	0.379642	0.076	0.014	4.08132e-25	5
chr5-131793995-131795350	2.21372e-30	0.379747	0.079	0.015	5.49108e-25	5
chr1-89671031-89671996	2.4245e-30	0.34435	0.056	0.007	6.0139e-25	5
chr15-91017094-91019444	2.77239e-30	0.397832	0.089	0.018	6.87682e-25	5
chr14-61680797-61683119	2.79236e-30	0.445328	0.217	0.08	6.92637e-25	5
chr13-84347432-84348982	3.27452e-30	0.434885	0.153	0.047	8.12234e-25	5
chr9-102543764-102546152	3.73131e-30	0.421338	0.108	0.025	9.2554e-25	5
chr6-144250557-144252828	3.91983e-30	0.372486	0.071	0.012	9.72301e-25	5
chr8-47344865-47346528	3.96625e-30	0.363321	0.067	0.011	9.83816e-25	5
chr1-127530876-127532151	5.00452e-30	0.346631	0.06	0.009	1.24136e-24	5
chr5-24595875-24597703	5.00685e-30	0.431642	0.123	0.032	1.24193e-24	5
chr3-105529504-105531206	5.29261e-30	0.383702	0.079	0.014	1.31282e-24	5
chr3-35340490-35341927	6.59491e-30	0.386009	0.083	0.016	1.63585e-24	5
chr12-116919222-116921007	6.81499e-30	0.386885	0.078	0.014	1.69044e-24	5
chr17-62659428-62660408	6.95749e-30	0.349562	0.061	0.009	1.72579e-24	5
chr5-77122071-77123719	7.52795e-30	0.36774	0.07	0.012	1.86729e-24	5
chr2-70168024-70169514	8.9352e-30	0.36291	0.064	0.009	2.21635e-24	5
chr2-49450896-49453158	9.36314e-30	0.446116	0.256	0.101	2.3225e-24	5
chr17-27500832-27502296	9.73831e-30	0.376344	0.079	0.016	2.41556e-24	5
chr19-56061664-56062893	1.02685e-29	0.351098	0.061	0.009	2.54707e-24	5
chr11-118792963-118794366	1.23154e-29	0.383465	0.079	0.015	3.0548e-24	5
chr5-131645556-131646416	1.25616e-29	0.35812	0.063	0.009	3.11588e-24	5
chr19-59170664-59172354	1.30477e-29	0.345861	0.059	0.008	3.23645e-24	5
chr9-66933534-66934761	1.59008e-29	0.354452	0.061	0.008	3.94415e-24	5
chr8-128528179-128529702	1.72111e-29	0.358953	0.065	0.01	4.26916e-24	5
chr2-51087351-51088362	1.72227e-29	0.336944	0.054	0.007	4.27204e-24	5
chr2-116975056-116976719	1.85439e-29	0.430674	0.156	0.05	4.59977e-24	5
chr16-77851260-77852835	2.07739e-29	0.333891	0.055	0.007	5.1529e-24	5
chr8-120334608-120336413	2.59263e-29	0.405676	0.111	0.029	6.43095e-24	5
chr11-81611928-81613597	3.05696e-29	0.388261	0.09	0.019	7.5827e-24	5
chr13-107889639-107891639	3.68062e-29	0.424496	0.319	0.143	9.12966e-24	5
chr5-140549018-140550344	4.00333e-29	0.344871	0.06	0.009	9.93015e-24	5
chr17-48408925-48410722	4.12454e-29	0.404957	0.419	0.207	1.02308e-23	5
chr1-91412210-91414789	5.01472e-29	0.445403	0.262	0.105	1.24389e-23	5
chr5-21731831-21733521	5.57889e-29	0.384234	0.082	0.016	1.38383e-23	5
chr4-72167221-72168822	6.44231e-29	0.362061	0.064	0.009	1.598e-23	5
chr2-152068637-152070376	7.07095e-29	0.362898	0.069	0.012	1.75393e-23	5
chr17-34603120-34604733	7.16438e-29	0.406994	0.37	0.174	1.7771e-23	5
chr8-35933044-35934644	8.70186e-29	0.364098	0.073	0.013	2.15847e-23	5
chr15-25754201-25755311	1.23264e-28	0.356645	0.068	0.012	3.05754e-23	5
chr18-66022578-66024205	1.25378e-28	0.331975	0.054	0.007	3.10995e-23	5
chr15-103518290-103520293	1.26719e-28	0.395423	0.091	0.02	3.14324e-23	5
chr8-125558172-125559549	1.29098e-28	0.395907	0.089	0.019	3.20224e-23	5
chr8-120486485-120488769	1.29723e-28	0.440368	0.168	0.055	3.21773e-23	5
chr5-116591161-116593450	1.31365e-28	0.394801	0.102	0.025	3.25846e-23	5
chr8-120381906-120383489	1.33259e-28	0.405198	0.126	0.036	3.30545e-23	5
chr12-98574260-98575671	1.50365e-28	0.415256	0.112	0.028	3.72975e-23	5
chr14-75472778-75474334	1.52e-28	0.354165	0.062	0.009	3.77031e-23	5
chr17-83187721-83188662	1.56299e-28	0.341935	0.059	0.008	3.87696e-23	5
chr14-55054926-55055835	1.62418e-28	0.362922	0.071	0.013	4.02873e-23	5
chr11-70028662-70030476	1.76762e-28	0.431506	0.173	0.058	4.38453e-23	5
chr4-23982778-23983914	2.32901e-28	0.337418	0.057	0.008	5.77705e-23	5
chr1-89750009-89751680	2.48493e-28	0.383593	0.084	0.017	6.16379e-23	5
chr4-10975818-10976963	2.6834e-28	0.34351	0.06	0.009	6.65609e-23	5
chr19-41737638-41738901	2.80632e-28	0.382673	0.079	0.015	6.96098e-23	5
chr14-79770362-79772547	2.84112e-28	0.430588	0.136	0.038	7.04731e-23	5
chr3-94477544-94479298	3.06058e-28	0.403957	0.114	0.031	7.59168e-23	5
chr12-107969746-107971087	3.2805e-28	0.357405	0.066	0.011	8.13719e-23	5
chr11-96902689-96903627	3.33397e-28	0.34503	0.061	0.009	8.26981e-23	5
chr1-172202777-172203545	3.87211e-28	0.373059	0.076	0.014	9.60465e-23	5
chr4-154549367-154550608	4.16578e-28	0.345616	0.063	0.01	1.03331e-22	5
chr4-22491041-22491791	5.16662e-28	0.347489	0.061	0.009	1.28156e-22	5
chr12-49381647-49382140	6.2999e-28	0.287394	0.038	0.003	1.56267e-22	5
chr13-51568566-51570588	6.82357e-28	0.406563	0.109	0.028	1.69257e-22	5
chr4-148286600-148288706	7.00155e-28	0.409227	0.124	0.035	1.73671e-22	5
chr7-79531322-79532335	7.03106e-28	0.342267	0.063	0.011	1.74403e-22	5
chr17-9775271-9777056	7.12892e-28	0.352239	0.068	0.012	1.76831e-22	5
chr9-43919891-43920910	7.14577e-28	0.331437	0.056	0.008	1.77249e-22	5
chr1-155082769-155084324	8.10408e-28	0.435308	0.188	0.066	2.01019e-22	5
chr4-95184897-95186637	8.42644e-28	0.357789	0.067	0.011	2.09015e-22	5
chr2-181762790-181764431	8.96987e-28	0.348152	0.063	0.01	2.22495e-22	5
chr2-39189950-39191249	1.02389e-27	0.429691	0.208	0.079	2.53973e-22	5
chr13-83884343-83885654	1.16697e-27	0.333735	0.054	0.007	2.89465e-22	5
chr8-12323136-12323742	1.18185e-27	0.302954	0.046	0.005	2.93155e-22	5
chr4-151861114-151862898	1.1945e-27	0.397825	0.38	0.185	2.96293e-22	5
chr1-139345900-139347392	1.19948e-27	0.354465	0.068	0.011	2.97528e-22	5
chr1-39947525-39948634	1.21971e-27	0.378169	0.083	0.017	3.02547e-22	5
chr14-75235308-75237011	1.44964e-27	0.345358	0.061	0.009	3.59579e-22	5
chr3-68071380-68072753	1.50325e-27	0.306967	0.047	0.006	3.72876e-22	5
chr9-41918208-41919602	1.55482e-27	0.337605	0.061	0.01	3.85668e-22	5
chr1-132322160-132323509	1.75844e-27	0.376609	0.083	0.018	4.36175e-22	5
chr4-82704091-82706341	1.82697e-27	0.381646	0.086	0.018	4.53174e-22	5
chr14-62042239-62043457	1.87244e-27	0.315745	0.049	0.006	4.64452e-22	5
chr17-56509112-56510414	1.97653e-27	0.364653	0.078	0.016	4.90272e-22	5
chr12-100724337-100725836	2.2968e-27	0.424631	0.285	0.123	5.69714e-22	5
chr10-87488415-87489163	2.87858e-27	0.355095	0.066	0.01	7.14023e-22	5
chr13-58964534-58965538	3.02122e-27	0.334198	0.056	0.008	7.49404e-22	5
chr5-25738115-25739520	3.05413e-27	0.319388	0.049	0.005	7.57567e-22	5
chr4-124672116-124673556	3.97064e-27	0.364453	0.078	0.016	9.84904e-22	5
chr9-65175363-65176997	6.07657e-27	0.40076	0.095	0.021	1.50728e-21	5
chr9-45651036-45652293	6.59048e-27	0.361352	0.071	0.013	1.63475e-21	5
chr4-109977363-109978744	6.93256e-27	0.383641	0.083	0.016	1.7196e-21	5
chr11-107965189-107966576	7.57045e-27	0.331858	0.056	0.008	1.87783e-21	5
chr4-154958138-154958856	8.32446e-27	0.356579	0.068	0.012	2.06486e-21	5
chr14-31933251-31935060	8.47755e-27	0.402216	0.109	0.028	2.10283e-21	5
chr18-5162006-5163781	9.27508e-27	0.403394	0.133	0.04	2.30066e-21	5
chr8-112268286-112270407	9.74227e-27	0.356422	0.066	0.01	2.41654e-21	5
chrX-99184860-99185798	9.80852e-27	0.322128	0.051	0.006	2.43297e-21	5
chr17-56467387-56468272	9.88831e-27	0.39641	0.106	0.027	2.45277e-21	5
chr11-97573809-97576112	1.03935e-26	0.416433	0.135	0.04	2.57807e-21	5
chr8-86389470-86390707	1.1183e-26	0.362436	0.076	0.015	2.77392e-21	5
chr12-112542415-112543823	1.15011e-26	0.349623	0.071	0.013	2.85282e-21	5
chr6-99484793-99486373	1.157e-26	0.415438	0.124	0.033	2.86989e-21	5
chr1-132189693-132192487	1.24311e-26	0.417779	0.147	0.046	3.0835e-21	5
chr15-32002420-32004127	1.29736e-26	0.343708	0.064	0.01	3.21806e-21	5
chr7-96168386-96169759	1.31968e-26	0.328235	0.054	0.007	3.27344e-21	5
chr18-5159637-5160511	1.40846e-26	0.361888	0.076	0.015	3.49363e-21	5
chr6-91347432-91348747	1.43136e-26	0.352553	0.066	0.011	3.55045e-21	5
chr8-12127161-12127341	1.50722e-26	0.268196	0.035	0.003	3.73861e-21	5
chr8-23360713-23361361	1.55215e-26	0.268265	0.036	0.003	3.85007e-21	5
chr5-111724265-111725983	1.60749e-26	0.376873	0.082	0.016	3.98733e-21	5
chr9-45608011-45609217	1.64015e-26	0.339854	0.066	0.012	4.06834e-21	5
chr19-28381557-28382588	1.65786e-26	0.312962	0.049	0.006	4.11228e-21	5
chr6-77978694-77980419	1.9106e-26	0.41853	0.136	0.04	4.73919e-21	5
chr1-77514572-77516605	1.9661e-26	0.41314	0.154	0.051	4.87685e-21	5
chr7-79505790-79506338	1.9698e-26	0.324759	0.053	0.008	4.88603e-21	5
chr11-70020550-70022097	2.11753e-26	0.425954	0.205	0.076	5.25248e-21	5
chr1-190727982-190728717	2.1733e-26	0.308152	0.048	0.006	5.3908e-21	5
chr14-64589170-64590483	2.23251e-26	0.373587	0.084	0.019	5.53767e-21	5
chr9-45656755-45658389	2.3122e-26	0.356731	0.073	0.015	5.73533e-21	5
chr6-90781529-90783116	2.80026e-26	0.388402	0.099	0.025	6.94596e-21	5
chr1-119256611-119257269	2.81189e-26	0.303031	0.048	0.006	6.97482e-21	5
chr2-30721654-30722540	2.82814e-26	0.390495	0.104	0.027	7.01512e-21	5
chr15-82920831-82922799	3.77489e-26	0.398201	0.127	0.038	9.3635e-21	5
chr18-60923610-60924113	4.73111e-26	0.303443	0.046	0.006	1.17354e-20	5
chr8-122803490-122805016	4.79221e-26	0.361936	0.076	0.015	1.18869e-20	5
chr11-68144573-68147335	4.88224e-26	0.368344	0.081	0.017	1.21103e-20	5
chr12-12877295-12878409	4.99796e-26	0.322848	0.053	0.007	1.23973e-20	5
chr4-104366833-104369061	4.99972e-26	0.406673	0.132	0.039	1.24017e-20	5
chr17-56474550-56476801	5.09731e-26	0.41842	0.176	0.062	1.26437e-20	5
chr18-57703663-57705158	5.46714e-26	0.311559	0.049	0.006	1.35611e-20	5
chr5-135724542-135726389	5.64097e-26	0.384464	0.1	0.025	1.39923e-20	5
chr2-70126198-70128222	6.41054e-26	0.357834	0.074	0.016	1.59012e-20	5
chr6-120579065-120581254	6.71668e-26	0.414667	0.133	0.039	1.66605e-20	5
chr11-71439285-71440672	6.88553e-26	0.341914	0.063	0.01	1.70793e-20	5
chr5-140073192-140074465	7.12663e-26	0.350257	0.069	0.013	1.76774e-20	5
chr6-112809295-112810808	8.1243e-26	0.342973	0.067	0.013	2.01521e-20	5
chrX-99198245-99200155	8.21034e-26	0.384634	0.099	0.025	2.03655e-20	5
chr1-119254732-119256428	8.59443e-26	0.34044	0.066	0.012	2.13182e-20	5
chr13-59925630-59926592	1.03619e-25	0.315745	0.053	0.007	2.57023e-20	5
chr6-55920191-55921767	1.05346e-25	0.307033	0.05	0.007	2.61308e-20	5
chr13-36282686-36283983	1.09138e-25	0.347061	0.068	0.012	2.70714e-20	5
chr16-91224793-91225958	1.16255e-25	0.332623	0.059	0.009	2.88368e-20	5
chr3-127625223-127626479	1.17069e-25	0.340844	0.063	0.01	2.90386e-20	5
chr13-80885334-80886762	1.27382e-25	0.413736	0.221	0.088	3.15968e-20	5
chr2-121806126-121807828	1.34277e-25	0.407022	0.153	0.052	3.3307e-20	5
chr15-85669679-85672125	1.3741e-25	0.411109	0.172	0.062	3.40842e-20	5
chr5-125140033-125142193	1.52464e-25	0.402442	0.205	0.081	3.78182e-20	5
chr11-112501569-112502523	1.56868e-25	0.298094	0.048	0.006	3.89106e-20	5
chr5-30104748-30106511	1.77161e-25	0.377201	0.087	0.02	4.39442e-20	5
chr14-76413886-76416159	2.01098e-25	0.413645	0.298	0.132	4.98819e-20	5
chr8-93571276-93572766	2.23486e-25	0.344729	0.069	0.013	5.54351e-20	5
chr14-21488502-21489802	2.26731e-25	0.311626	0.049	0.006	5.62401e-20	5
chr2-106649500-106651073	2.27343e-25	0.37805	0.093	0.022	5.63917e-20	5
chr6-113012311-113013532	2.27749e-25	0.33664	0.063	0.011	5.64924e-20	5
chr6-94699309-94700605	2.31813e-25	0.404791	0.205	0.081	5.75005e-20	5
chr6-114288816-114289520	2.67817e-25	0.322354	0.054	0.008	6.64313e-20	5
chr4-21687831-21689258	2.98495e-25	0.327512	0.058	0.009	7.40409e-20	5
chr15-32171735-32173363	3.05867e-25	0.301141	0.048	0.006	7.58694e-20	5
chr8-47242340-47243843	3.22601e-25	0.373869	0.095	0.024	8.00202e-20	5
chr18-33462908-33464770	3.70071e-25	0.413329	0.179	0.065	9.17951e-20	5
chr14-25457074-25458557	4.3911e-25	0.41502	0.186	0.069	1.0892e-19	5
chr10-41934392-41936023	4.58644e-25	0.380915	0.101	0.026	1.13765e-19	5
chr2-146548693-146549894	5.4209e-25	0.317832	0.057	0.009	1.34464e-19	5
chr9-22049812-22052534	5.46364e-25	0.40597	0.127	0.037	1.35524e-19	5
chr11-119514574-119516235	5.53779e-25	0.361298	0.078	0.016	1.37363e-19	5
chr4-118275931-118277250	5.78791e-25	0.381569	0.094	0.023	1.43567e-19	5
chr8-32008318-32010469	6.11823e-25	0.393393	0.115	0.033	1.51761e-19	5
chr4-82532034-82533690	6.17071e-25	0.366747	0.084	0.019	1.53063e-19	5
chr3-87973879-87975045	6.27373e-25	0.335777	0.067	0.013	1.55618e-19	5
chr16-72510418-72511453	6.29491e-25	0.291212	0.044	0.006	1.56143e-19	5
chr1-42257565-42258764	6.37628e-25	0.332923	0.058	0.008	1.58162e-19	5
chr1-51650016-51651067	6.65595e-25	0.307447	0.05	0.007	1.65099e-19	5
chr14-122473552-122476042	6.98024e-25	0.391443	0.121	0.036	1.73143e-19	5
chr11-77925806-77926755	7.35241e-25	0.297167	0.046	0.005	1.82374e-19	5
chr10-87489290-87490100	7.92784e-25	0.301982	0.048	0.006	1.96648e-19	5
chr10-42872319-42873736	9.46435e-25	0.317318	0.055	0.009	2.3476e-19	5
chr13-34248265-34249976	9.74146e-25	0.360606	0.089	0.022	2.41634e-19	5
chr5-111416455-111417832	9.82749e-25	0.39788	0.153	0.053	2.43768e-19	5
chr13-107766450-107768001	9.96432e-25	0.32771	0.062	0.011	2.47162e-19	5
chr8-33198909-33199846	9.9783e-25	0.278962	0.041	0.005	2.47509e-19	5
chr12-28816692-28818554	1.0949e-24	0.356264	0.079	0.018	2.71587e-19	5
chr7-139139582-139140871	1.26502e-24	0.349529	0.07	0.014	3.13785e-19	5
chr8-123410729-123412255	1.47033e-24	0.383369	0.117	0.035	3.64711e-19	5
chr16-35591672-35592205	1.50422e-24	0.330758	0.056	0.008	3.73117e-19	5
chr9-62531560-62532416	1.55311e-24	0.346613	0.084	0.021	3.85245e-19	5
chr14-79202759-79204414	1.62595e-24	0.37569	0.088	0.02	4.03311e-19	5
chr10-84754676-84756288	1.71101e-24	0.366551	0.081	0.017	4.24412e-19	5
chr12-75176146-75178131	1.81448e-24	0.365448	0.088	0.021	4.50076e-19	5
chr12-70345710-70348269	1.82964e-24	0.405326	0.173	0.063	4.53837e-19	5
chr18-48073628-48075239	1.83067e-24	0.311942	0.051	0.007	4.54091e-19	5
chr9-52277474-52278977	1.88782e-24	0.29027	0.046	0.006	4.68269e-19	5
chr2-118761747-118763214	1.99511e-24	0.386956	0.123	0.037	4.94881e-19	5
chr15-74562997-74564997	2.60224e-24	0.373994	0.101	0.027	6.45479e-19	5
chr4-105170302-105171485	2.60569e-24	0.326156	0.06	0.011	6.46333e-19	5
chr17-9579352-9580654	2.68461e-24	0.305442	0.053	0.009	6.65909e-19	5
chr8-90576645-90577543	2.72331e-24	0.272808	0.038	0.004	6.75508e-19	5
chr8-93809776-93811185	2.74095e-24	0.398797	0.139	0.045	6.79884e-19	5
chr4-120262135-120264452	2.96103e-24	0.360835	0.088	0.021	7.34474e-19	5
chr2-62806993-62808077	3.0091e-24	0.304101	0.05	0.007	7.46399e-19	5
chr2-31962075-31963418	3.04211e-24	0.354292	0.088	0.022	7.54586e-19	5
chr5-33697883-33698731	3.09082e-24	0.328504	0.063	0.012	7.66669e-19	5
chr5-23432454-23435111	3.11373e-24	0.385681	0.306	0.145	7.72351e-19	5
chr12-117344472-117346274	3.1882e-24	0.375953	0.094	0.023	7.90825e-19	5
chr10-42583170-42584489	3.4775e-24	0.330102	0.061	0.011	8.62582e-19	5
chr18-38013374-38015955	3.85966e-24	0.378385	0.101	0.026	9.57378e-19	5
chr11-88118748-88119867	3.96243e-24	0.370406	0.101	0.026	9.8287e-19	5
chr17-66479112-66480916	4.05558e-24	0.369602	0.088	0.021	1.00597e-18	5
chr1-192834219-192835841	4.06614e-24	0.398488	0.14	0.046	1.00859e-18	5
chr11-88629318-88630129	4.3807e-24	0.300312	0.05	0.007	1.08662e-18	5
chr14-25377123-25379345	4.95626e-24	0.401724	0.176	0.065	1.22939e-18	5
chr16-90142640-90144669	5.23353e-24	0.391267	0.298	0.139	1.29816e-18	5
chr4-63388826-63390548	5.56955e-24	0.351972	0.079	0.017	1.38151e-18	5
chr1-64066360-64067364	5.76605e-24	0.334727	0.067	0.013	1.43025e-18	5
chr8-12400656-12402157	5.90967e-24	0.351361	0.071	0.014	1.46588e-18	5
chr7-93079453-93081313	6.40984e-24	0.411088	0.121	0.033	1.58994e-18	5
chr17-7169303-7170608	6.46902e-24	0.401887	0.266	0.117	1.60462e-18	5
chr1-86524775-86527168	6.85204e-24	0.378561	0.371	0.186	1.69963e-18	5
chr5-77805736-77807402	7.31397e-24	0.279708	0.043	0.005	1.81421e-18	5
chr9-31279645-31281446	7.32689e-24	0.393233	0.24	0.103	1.81741e-18	5
chr14-120477134-120479034	7.98034e-24	0.360412	0.401	0.212	1.9795e-18	5
chr4-24248083-24248967	8.18531e-24	0.279164	0.041	0.005	2.03034e-18	5
chr5-111943413-111945544	8.25253e-24	0.343964	0.074	0.016	2.04702e-18	5
chr5-131600029-131601050	8.98263e-24	0.341709	0.077	0.017	2.22811e-18	5
chr9-27298334-27300175	9.41277e-24	0.399648	0.152	0.051	2.33481e-18	5
chr15-84853309-84854277	9.5527e-24	0.350969	0.084	0.021	2.36952e-18	5
chr15-73020560-73023479	1.01298e-23	0.369057	0.093	0.025	2.51267e-18	5
chr16-64068653-64069984	1.05598e-23	0.301153	0.047	0.006	2.61933e-18	5
chr5-33688764-33690265	1.0947e-23	0.354548	0.089	0.023	2.71537e-18	5
chr2-152047966-152049518	1.14558e-23	0.342195	0.073	0.015	2.84157e-18	5
chr8-12384549-12386404	1.15098e-23	0.359532	0.076	0.015	2.85498e-18	5
chr9-41735334-41737237	1.16722e-23	0.385078	0.118	0.036	2.89524e-18	5
chr9-58048407-58049500	1.19018e-23	0.322112	0.058	0.01	2.95221e-18	5
chr13-97252187-97252971	1.22742e-23	0.283085	0.044	0.006	3.04457e-18	5
chr14-12392957-12394022	1.32489e-23	0.302256	0.051	0.008	3.28635e-18	5
chr2-33966401-33967841	1.39186e-23	0.321251	0.063	0.012	3.45246e-18	5
chr2-122351233-122352483	1.45887e-23	0.3513	0.081	0.019	3.61868e-18	5
chr8-106336373-106338564	1.58621e-23	0.411175	0.21	0.083	3.93454e-18	5
chr13-83729335-83729994	1.80932e-23	0.302774	0.051	0.008	4.48797e-18	5
chr4-148859166-148860934	1.9904e-23	0.334493	0.071	0.015	4.93714e-18	5
chr14-24778769-24780012	2.25974e-23	0.387867	0.136	0.043	5.60521e-18	5
chr5-131824055-131825067	2.4972e-23	0.301625	0.052	0.008	6.19422e-18	5
chr15-85991280-85992396	2.52513e-23	0.325141	0.063	0.012	6.26352e-18	5
chr5-73255411-73257291	2.64392e-23	0.398477	0.223	0.093	6.55816e-18	5
chr6-85320036-85321131	2.65096e-23	0.316309	0.056	0.009	6.57563e-18	5
chr1-176945894-176947272	2.65547e-23	0.300307	0.048	0.007	6.58681e-18	5
chr7-75982967-75984374	2.71349e-23	0.305914	0.051	0.007	6.73072e-18	5
chr1-41604775-41606218	2.73019e-23	0.278936	0.041	0.005	6.77215e-18	5
chr11-102578561-102580094	2.80464e-23	0.360015	0.091	0.023	6.95682e-18	5
chr3-137784004-137785902	2.93232e-23	0.32556	0.064	0.013	7.27354e-18	5
chr12-109947975-109949245	3.02593e-23	0.312634	0.056	0.009	7.50573e-18	5
chr3-88831178-88832860	3.19484e-23	0.350674	0.076	0.016	7.92469e-18	5
chr18-5427372-5429261	3.26836e-23	0.370421	0.098	0.026	8.10708e-18	5
chr7-51783509-51784767	3.30498e-23	0.27581	0.04	0.005	8.19789e-18	5
chr6-91410541-91412441	3.33252e-23	0.347569	0.084	0.022	8.26621e-18	5
chr15-10654475-10656601	3.39231e-23	0.322192	0.056	0.009	8.41453e-18	5
chr10-38553318-38554547	3.68107e-23	0.321371	0.061	0.011	9.13078e-18	5
chr5-124350858-124352924	3.79401e-23	0.398984	0.179	0.068	9.41093e-18	5
chr2-31499256-31501044	3.8028e-23	0.328912	0.062	0.011	9.43274e-18	5
chr7-110060888-110062286	4.04533e-23	0.393015	0.285	0.129	1.00343e-17	5
chr9-72531049-72533275	4.24882e-23	0.398514	0.201	0.08	1.05391e-17	5
chr4-126467609-126469229	4.4156e-23	0.390812	0.15	0.052	1.09528e-17	5
chr17-80981490-80983271	4.57922e-23	0.326604	0.068	0.014	1.13586e-17	5
chr12-29136410-29137926	4.77399e-23	0.34613	0.074	0.016	1.18417e-17	5
chr8-28743876-28744951	4.81257e-23	0.297549	0.049	0.007	1.19374e-17	5
chr1-132879635-132882139	4.88534e-23	0.378744	0.117	0.035	1.21179e-17	5
chr3-88213949-88215304	5.00635e-23	0.326269	0.068	0.015	1.24181e-17	5
chr15-30172137-30174306	5.07604e-23	0.365419	0.106	0.032	1.2591e-17	5
chr6-114296770-114298013	5.10429e-23	0.314032	0.063	0.013	1.2661e-17	5
chr13-34238135-34239978	5.69922e-23	0.347481	0.071	0.014	1.41367e-17	5
chrX-151168265-151170196	6.02005e-23	0.389409	0.159	0.056	1.49326e-17	5
chr7-141949061-141951098	6.05534e-23	0.389704	0.136	0.045	1.50201e-17	5
chr11-89301853-89303941	6.47135e-23	0.384706	0.136	0.045	1.6052e-17	5
chr7-79515185-79515833	6.85054e-23	0.296244	0.048	0.007	1.69926e-17	5
chr8-120532050-120533171	7.45196e-23	0.366814	0.096	0.025	1.84844e-17	5
chr2-168343479-168344763	8.32218e-23	0.313377	0.057	0.01	2.06429e-17	5
chr5-114604450-114605958	8.38084e-23	0.337171	0.074	0.017	2.07884e-17	5
chr15-25412095-25415112	8.80877e-23	0.387403	0.189	0.075	2.18499e-17	5
chr14-64586760-64588441	8.83864e-23	0.34604	0.088	0.023	2.1924e-17	5
chr4-137765079-137766477	8.85249e-23	0.333247	0.068	0.014	2.19583e-17	5
chr11-80518082-80519431	8.95999e-23	0.333406	0.067	0.013	2.2225e-17	5
chr8-11634689-11636894	9.00627e-23	0.388906	0.294	0.137	2.23398e-17	5
chr1-75316685-75318326	9.05071e-23	0.37021	0.383	0.198	2.245e-17	5
chr8-34806399-34808337	9.2368e-23	0.396709	0.181	0.07	2.29116e-17	5
chr17-9764121-9765664	9.82661e-23	0.321582	0.066	0.014	2.43746e-17	5
chr11-98968545-98970457	9.90208e-23	0.386568	0.123	0.038	2.45618e-17	5
chr4-120287025-120288564	1.09149e-22	0.378817	0.159	0.059	2.70741e-17	5
chr7-79497679-79498347	1.12289e-22	0.292034	0.049	0.008	2.78528e-17	5
chr10-25023096-25024495	1.14604e-22	0.294803	0.047	0.006	2.84272e-17	5
chr2-146290381-146291746	1.21634e-22	0.307651	0.055	0.009	3.01709e-17	5
chr2-33876398-33877580	1.26405e-22	0.352109	0.086	0.022	3.13544e-17	5
chr6-87545185-87546208	1.29677e-22	0.266106	0.038	0.004	3.2166e-17	5
chr11-61174214-61175689	1.32467e-22	0.387589	0.293	0.135	3.2858e-17	5
chr4-107834749-107836509	1.40463e-22	0.353199	0.079	0.018	3.48415e-17	5
chr6-22833431-22835229	1.60461e-22	0.313804	0.055	0.01	3.98018e-17	5
chr16-52030896-52032347	1.61823e-22	0.384996	0.2	0.082	4.01397e-17	5
chr16-77685140-77686389	1.75764e-22	0.280029	0.044	0.006	4.35978e-17	5
chr9-65178319-65179375	1.8258e-22	0.350807	0.079	0.018	4.52885e-17	5
chr5-74998467-74999722	1.84147e-22	0.303603	0.052	0.008	4.56771e-17	5
chr19-21784287-21785542	1.85266e-22	0.332398	0.068	0.014	4.59547e-17	5
chr17-30187664-30189066	1.85384e-22	0.312976	0.062	0.013	4.59838e-17	5
chr5-129585591-129586735	1.8694e-22	0.35703	0.086	0.021	4.637e-17	5
chr12-29789009-29790334	1.8917e-22	0.330759	0.071	0.016	4.6923e-17	5
chr4-140218001-140219835	2.02561e-22	0.338367	0.071	0.015	5.02447e-17	5
chr10-52877084-52878779	2.07097e-22	0.293768	0.05	0.008	5.13698e-17	5
chr19-15924085-15926269	2.0898e-22	0.386204	0.162	0.059	5.18367e-17	5
chr9-96980068-96981541	2.21672e-22	0.336571	0.074	0.017	5.4985e-17	5
chr8-120536928-120539211	2.22225e-22	0.391855	0.186	0.073	5.51221e-17	5
chr13-59971014-59972501	2.26273e-22	0.32777	0.067	0.014	5.61262e-17	5
chr1-120115230-120116429	2.36034e-22	0.326636	0.07	0.015	5.85475e-17	5
chr17-13668100-13669713	2.39406e-22	0.362154	0.089	0.021	5.9384e-17	5
chr7-97446169-97447720	2.48408e-22	0.339378	0.086	0.022	6.1617e-17	5
chr5-20881307-20882933	2.54272e-22	0.388287	0.256	0.112	6.30714e-17	5
chr1-93100162-93102616	2.85874e-22	0.39516	0.144	0.048	7.09103e-17	5
chr17-66448346-66450495	2.97976e-22	0.387441	0.148	0.051	7.3912e-17	5
chr5-137733568-137735537	3.00308e-22	0.366584	0.104	0.03	7.44904e-17	5
chr8-8655138-8656416	3.00949e-22	0.301282	0.053	0.009	7.46495e-17	5
chr4-72384325-72385510	3.10711e-22	0.30454	0.058	0.011	7.7071e-17	5
chr4-133970173-133970722	3.14801e-22	0.293095	0.049	0.008	7.80854e-17	5
chr2-93187159-93189230	3.19249e-22	0.379557	0.136	0.046	7.91888e-17	5
chr10-13304462-13305586	3.22242e-22	0.298368	0.053	0.009	7.99312e-17	5
chr18-31633789-31635437	3.22362e-22	0.377062	0.34	0.167	7.99608e-17	5
chr1-153899215-153900754	3.25568e-22	0.393722	0.192	0.075	8.07562e-17	5
chr12-117988956-117990107	3.65628e-22	0.271323	0.04	0.005	9.06928e-17	5
chr7-117472032-117473751	3.819e-22	0.331737	0.068	0.014	9.47291e-17	5
chr12-105962312-105963648	3.90753e-22	0.351694	0.084	0.02	9.6925e-17	5
chr8-26993385-26994718	3.90956e-22	0.298593	0.052	0.009	9.69754e-17	5
chr19-47472793-47473765	3.91615e-22	0.2815	0.044	0.006	9.71388e-17	5
chr6-39870448-39873618	4.0539e-22	0.387853	0.146	0.05	1.00556e-16	5
chr14-100284182-100286603	4.06378e-22	0.387783	0.226	0.097	1.00801e-16	5
chr5-132542561-132544300	4.11786e-22	0.393799	0.213	0.087	1.02142e-16	5
chr13-54345597-54346592	4.17663e-22	0.28744	0.05	0.008	1.036e-16	5
chr18-80810793-80812293	4.19515e-22	0.299032	0.053	0.009	1.04059e-16	5
chr18-69498785-69500715	4.37022e-22	0.329286	0.068	0.014	1.08402e-16	5
chr6-92004131-92005133	4.40817e-22	0.281018	0.046	0.007	1.09343e-16	5
chr16-94369978-94372040	4.43263e-22	0.393075	0.235	0.101	1.0995e-16	5
chr15-102405226-102406954	4.53705e-22	0.344152	0.436	0.238	1.1254e-16	5
chr5-133937723-133938907	4.6066e-22	0.25292	0.036	0.004	1.14265e-16	5
chr16-43603447-43605033	4.74222e-22	0.291233	0.048	0.007	1.17629e-16	5
chr5-131642487-131644122	4.74968e-22	0.341595	0.074	0.017	1.17814e-16	5
chr11-96885507-96886720	4.79713e-22	0.29535	0.05	0.008	1.18991e-16	5
chr17-25608460-25610700	4.95566e-22	0.343774	0.078	0.018	1.22924e-16	5
chr4-131461221-131462524	4.99386e-22	0.276688	0.045	0.007	1.23871e-16	5
chr1-128102248-128104018	5.14012e-22	0.388157	0.26	0.116	1.27499e-16	5
chr11-23255012-23256500	5.54974e-22	0.370321	0.333	0.166	1.3766e-16	5
chr3-89226970-89229125	5.84676e-22	0.381924	0.137	0.045	1.45027e-16	5
chr8-121652333-121654014	5.90987e-22	0.388272	0.194	0.079	1.46593e-16	5
chr1-88668265-88669947	5.96814e-22	0.293909	0.05	0.008	1.48038e-16	5
chr5-120565265-120568236	6.63112e-22	0.38568	0.135	0.044	1.64483e-16	5
chr2-61655052-61657438	6.89129e-22	0.365109	0.106	0.031	1.70936e-16	5
chr1-189187470-189188466	6.90812e-22	0.253144	0.036	0.005	1.71354e-16	5
chr10-74966166-74967961	7.02652e-22	0.387584	0.169	0.064	1.74291e-16	5
chr9-43933859-43935049	7.25219e-22	0.290857	0.053	0.01	1.79888e-16	5
chr6-141494995-141496645	7.34477e-22	0.281036	0.045	0.007	1.82185e-16	5
chr10-95619442-95620305	7.44775e-22	0.274616	0.042	0.005	1.84739e-16	5
chr1-134060705-134061534	7.46275e-22	0.376079	0.126	0.041	1.85111e-16	5
chr3-127632252-127634997	7.48503e-22	0.374833	0.113	0.034	1.85664e-16	5
chr15-78683114-78684577	7.90228e-22	0.327502	0.07	0.015	1.96014e-16	5
chr5-85239370-85240323	8.23674e-22	0.280083	0.044	0.006	2.0431e-16	5
chr15-88467838-88468611	9.79589e-22	0.253942	0.035	0.004	2.42984e-16	5
chr18-73571815-73573605	1.01766e-21	0.366734	0.322	0.159	2.52428e-16	5
chr11-116329167-116330366	1.03558e-21	0.315552	0.063	0.013	2.56872e-16	5
chr14-62554968-62556883	1.05449e-21	0.365513	0.103	0.029	2.61563e-16	5
chr12-50999386-51000786	1.07971e-21	0.31536	0.058	0.011	2.67819e-16	5
chr2-20546128-20548584	1.10831e-21	0.325014	0.067	0.014	2.74914e-16	5
chr7-37769673-37770966	1.16517e-21	0.359988	0.092	0.024	2.89016e-16	5
chr18-79049004-79050194	1.19898e-21	0.306173	0.053	0.008	2.97404e-16	5
chr7-18924849-18925822	1.21018e-21	0.343786	0.084	0.022	3.00182e-16	5
chr14-76221588-76222662	1.24751e-21	0.27512	0.043	0.006	3.09441e-16	5
chr15-31989194-31990286	1.25645e-21	0.257856	0.038	0.005	3.1166e-16	5
chr1-134096044-134096992	1.26966e-21	0.33571	0.086	0.024	3.14935e-16	5
chr8-73352505-73354909	1.28577e-21	0.388605	0.236	0.103	3.18931e-16	5
chr16-91300792-91301888	1.31451e-21	0.256599	0.037	0.004	3.2606e-16	5
chr10-87057594-87059413	1.31555e-21	0.337221	0.087	0.024	3.26318e-16	5
chr17-57247034-57248713	1.38466e-21	0.374943	0.307	0.15	3.43461e-16	5
chr13-91460141-91462208	1.42659e-21	0.391876	0.256	0.114	3.53861e-16	5
chr6-124828551-124830312	1.50436e-21	0.373105	0.34	0.171	3.73153e-16	5
chr7-79543200-79544428	1.52514e-21	0.290398	0.05	0.008	3.78306e-16	5
chr7-66688927-66690422	1.61306e-21	0.387206	0.286	0.132	4.00114e-16	5
chr17-9905226-9906809	1.71965e-21	0.341236	0.078	0.019	4.26554e-16	5
chr19-53852268-53853707	1.72606e-21	0.344473	0.084	0.021	4.28143e-16	5
chr8-11007717-11010052	1.84846e-21	0.387997	0.233	0.099	4.58505e-16	5
chr5-124078694-124079853	1.88229e-21	0.328446	0.072	0.016	4.66897e-16	5
chr15-39942803-39944818	1.8914e-21	0.386311	0.176	0.067	4.69157e-16	5
chr5-125658859-125659701	1.89623e-21	0.241198	0.033	0.003	4.70355e-16	5
chr18-33552193-33553398	1.97981e-21	0.261253	0.039	0.005	4.91086e-16	5
chr15-99807372-99808733	2.05612e-21	0.302799	0.058	0.012	5.10015e-16	5
chr1-168356831-168358801	2.08731e-21	0.35829	0.094	0.025	5.17751e-16	5
chr17-27678572-27679939	2.13937e-21	0.315216	0.061	0.012	5.30664e-16	5
chr2-30692116-30694121	2.31528e-21	0.387022	0.17	0.064	5.74299e-16	5
chr2-25185374-25186859	2.62775e-21	0.352007	0.108	0.034	6.51806e-16	5
chr18-5207273-5208691	2.7585e-21	0.298531	0.053	0.009	6.84238e-16	5
chr6-54554102-54554918	2.84067e-21	0.285553	0.05	0.009	7.0462e-16	5
chr5-99273554-99275292	2.99814e-21	0.294501	0.054	0.01	7.4368e-16	5
chr17-56325197-56326453	3.11797e-21	0.379809	0.286	0.134	7.73403e-16	5
chr1-126683401-126684705	3.17666e-21	0.327676	0.073	0.017	7.8796e-16	5
chr8-36141703-36143451	3.28171e-21	0.347762	0.084	0.021	8.1402e-16	5
chr7-18990066-18992273	3.28911e-21	0.387166	0.228	0.097	8.15854e-16	5
chr3-89225740-89226514	3.29826e-21	0.309027	0.061	0.013	8.18123e-16	5
chr3-34663745-34664724	3.33141e-21	0.31361	0.059	0.011	8.26346e-16	5
chr19-10100655-10102619	3.61721e-21	0.395118	0.204	0.082	8.97239e-16	5
chr5-33694650-33696107	3.84616e-21	0.363799	0.104	0.03	9.54029e-16	5
chr14-24525505-24526889	3.87838e-21	0.272257	0.044	0.007	9.62019e-16	5
chr14-123138876-123140213	4.2501e-21	0.271037	0.043	0.006	1.05422e-15	5
chr19-14435368-14436810	4.28497e-21	0.285343	0.048	0.008	1.06287e-15	5
chr1-119388428-119389814	4.41636e-21	0.3174	0.065	0.014	1.09546e-15	5
chr3-127705045-127707566	4.49922e-21	0.32986	0.072	0.017	1.11602e-15	5
chr7-130214969-130216733	4.52929e-21	0.342332	0.083	0.02	1.12348e-15	5
chr9-60459872-60460955	4.54649e-21	0.298746	0.051	0.008	1.12774e-15	5
chr11-102603333-102605501	4.55758e-21	0.387002	0.178	0.069	1.13049e-15	5
chr14-61172382-61173612	4.74668e-21	0.370339	0.205	0.087	1.1774e-15	5
chr15-86087657-86088239	4.81162e-21	0.287508	0.048	0.007	1.19351e-15	5
chr2-37841910-37843089	5.00226e-21	0.308611	0.056	0.01	1.2408e-15	5
chr3-35088230-35089286	5.20656e-21	0.287419	0.051	0.009	1.29147e-15	5
chr14-79773693-79774481	5.51579e-21	0.275554	0.044	0.007	1.36817e-15	5
chr3-52101653-52103446	5.51951e-21	0.375678	0.248	0.111	1.3691e-15	5
chr4-134467497-134469770	5.55842e-21	0.387913	0.208	0.087	1.37875e-15	5
chr1-42538941-42540593	6.75819e-21	0.302595	0.059	0.012	1.67635e-15	5
chr13-83984502-83985604	7.12576e-21	0.272853	0.044	0.007	1.76752e-15	5
chr3-34642229-34643015	7.5822e-21	0.297145	0.053	0.009	1.88074e-15	5
chr9-37456221-37457111	7.69142e-21	0.312878	0.059	0.011	1.90783e-15	5
chr4-116220489-116221892	8.07551e-21	0.376346	0.216	0.094	2.00311e-15	5
chr7-139835091-139836223	8.27533e-21	0.310384	0.059	0.012	2.05267e-15	5
chr7-117462062-117463124	8.48878e-21	0.306053	0.061	0.013	2.10562e-15	5
chr9-60266155-60267709	8.67254e-21	0.294899	0.055	0.01	2.1512e-15	5
chr3-101068621-101069285	8.69807e-21	0.25199	0.036	0.004	2.15753e-15	5
chr17-50006265-50007596	9.09356e-21	0.317659	0.065	0.013	2.25563e-15	5
chr11-87591647-87592648	9.77119e-21	0.36872	0.276	0.132	2.42372e-15	5
chr8-93931266-93933613	9.91735e-21	0.317734	0.064	0.014	2.45997e-15	5
chr15-82146481-82148077	1.03595e-20	0.388123	0.253	0.114	2.56965e-15	5
chr10-83106064-83106895	1.04909e-20	0.30035	0.057	0.011	2.60223e-15	5
chr1-89738829-89740399	1.0648e-20	0.288424	0.05	0.009	2.64119e-15	5
chr12-75873132-75874925	1.0778e-20	0.299978	0.053	0.01	2.67345e-15	5
chr11-102026119-102028031	1.09514e-20	0.361655	0.11	0.034	2.71646e-15	5
chr4-98108018-98109509	1.1176e-20	0.335481	0.08	0.02	2.77216e-15	5
chr14-60553710-60555358	1.12404e-20	0.319375	0.074	0.018	2.78814e-15	5
chr13-97256054-97257290	1.13034e-20	0.289333	0.051	0.009	2.80377e-15	5
chr7-6727161-6729189	1.15045e-20	0.375614	0.27	0.125	2.85365e-15	5
chr9-13826409-13828404	1.16418e-20	0.35895	0.354	0.179	2.88772e-15	5
chr19-28087115-28089037	1.17264e-20	0.287051	0.05	0.009	2.90871e-15	5
chr4-65296525-65297881	1.22752e-20	0.274163	0.043	0.006	3.04482e-15	5
chr12-40222138-40223713	1.25257e-20	0.373617	0.273	0.128	3.10696e-15	5
chr1-92223763-92225086	1.26938e-20	0.31164	0.063	0.013	3.14865e-15	5
chr18-80985767-80988072	1.29231e-20	0.355304	0.088	0.022	3.20554e-15	5
chr15-86085565-86087127	1.35961e-20	0.324292	0.077	0.02	3.37247e-15	5
chr4-22494870-22495463	1.54319e-20	0.280957	0.046	0.007	3.82783e-15	5
chr7-99267152-99269654	1.62656e-20	0.367462	0.123	0.041	4.03464e-15	5
chr3-144569428-144571094	1.75208e-20	0.376231	0.242	0.108	4.34599e-15	5
chr12-79718911-79720158	1.81061e-20	0.286219	0.053	0.011	4.49117e-15	5
chr2-105515779-105517439	1.8466e-20	0.281172	0.048	0.008	4.58043e-15	5
chr10-19309405-19310801	1.92506e-20	0.260508	0.04	0.006	4.77506e-15	5
chr11-94209849-94212347	1.95012e-20	0.366781	0.336	0.168	4.83721e-15	5
chr14-60752907-60754464	2.02304e-20	0.277647	0.046	0.008	5.01809e-15	5
chr8-95702138-95704318	2.06973e-20	0.383043	0.178	0.069	5.1339e-15	5
chr10-39369238-39371157	2.0737e-20	0.385462	0.191	0.076	5.14374e-15	5
chr4-71483415-71485034	2.07815e-20	0.276492	0.046	0.008	5.15478e-15	5
chr8-4165632-4167218	2.08484e-20	0.366292	0.333	0.167	5.17138e-15	5
chr17-57030938-57032577	2.09162e-20	0.35162	0.377	0.197	5.1882e-15	5
chr8-12339073-12340129	2.2072e-20	0.252032	0.038	0.005	5.4749e-15	5
chr14-24578140-24579928	2.23305e-20	0.327632	0.077	0.019	5.53901e-15	5
chr4-125282047-125283428	2.23724e-20	0.319779	0.069	0.016	5.54941e-15	5
chr4-140623971-140625539	2.29037e-20	0.353304	0.112	0.036	5.6812e-15	5
chr3-5754377-5755603	2.3962e-20	0.27582	0.047	0.008	5.94371e-15	5
chr4-98922423-98924529	2.40191e-20	0.38062	0.311	0.15	5.95786e-15	5
chr4-124276639-124278454	2.53778e-20	0.317413	0.068	0.015	6.29488e-15	5
chr11-32141452-32142800	2.55583e-20	0.299509	0.054	0.01	6.33967e-15	5
chr7-73398850-73400841	2.61036e-20	0.342036	0.088	0.024	6.47493e-15	5
chr4-82505083-82507382	2.62544e-20	0.379422	0.174	0.068	6.51232e-15	5
chr19-7605664-7607507	2.67729e-20	0.341915	0.08	0.02	6.64093e-15	5
chr13-48260286-48262558	2.77067e-20	0.362414	0.169	0.068	6.87257e-15	5
chr4-70534102-70536053	2.79703e-20	0.385688	0.199	0.081	6.93795e-15	5
chr9-37453466-37454860	2.84979e-20	0.283819	0.048	0.008	7.06883e-15	5
chr3-95624267-95625727	2.89601e-20	0.370076	0.267	0.126	7.18347e-15	5
chr11-86993036-86994367	2.92592e-20	0.373817	0.147	0.053	7.25765e-15	5
chr8-12501839-12503201	3.01484e-20	0.271843	0.048	0.009	7.47822e-15	5
chr6-93848610-93850020	3.09208e-20	0.250075	0.038	0.005	7.6698e-15	5
chr9-46889625-46890617	3.23438e-20	0.253293	0.036	0.004	8.02279e-15	5
chr5-53588902-53591583	3.26964e-20	0.376906	0.266	0.122	8.11024e-15	5
chr1-6728977-6730254	3.47138e-20	0.272491	0.044	0.007	8.61065e-15	5
chr7-79546748-79547674	3.48195e-20	0.27521	0.048	0.009	8.63687e-15	5
chr4-125534326-125535886	3.64599e-20	0.288351	0.051	0.009	9.04377e-15	5
chr11-106083782-106085508	3.67326e-20	0.371088	0.305	0.15	9.11141e-15	5
chr4-24428943-24431044	3.69511e-20	0.283014	0.048	0.008	9.1656e-15	5
chr15-57758504-57759094	3.77904e-20	0.265432	0.04	0.005	9.37381e-15	5
chr9-36832156-36834291	3.79447e-20	0.368829	0.119	0.037	9.41208e-15	5
chr6-113856515-113857995	4.0361e-20	0.290541	0.057	0.012	1.00114e-14	5
chr13-99514835-99517188	4.18026e-20	0.381712	0.16	0.059	1.0369e-14	5
chr11-68399227-68400821	4.19075e-20	0.30826	0.068	0.016	1.0395e-14	5
chr2-105680136-105681681	4.26513e-20	0.296102	0.056	0.011	1.05795e-14	5
chr12-40445274-40446998	4.29977e-20	0.374952	0.232	0.103	1.06655e-14	5
chr13-69738398-69740980	4.38636e-20	0.368647	0.141	0.05	1.08802e-14	5
chr9-21545740-21547780	4.55883e-20	0.349041	0.331	0.168	1.1308e-14	5
chr14-77156128-77158047	4.70535e-20	0.384221	0.155	0.057	1.16715e-14	5
chr9-36881194-36882947	4.95758e-20	0.311922	0.063	0.013	1.22971e-14	5
chr1-92830698-92833034	5.16015e-20	0.385321	0.164	0.061	1.27996e-14	5
chr15-85458488-85459221	5.27309e-20	0.259333	0.039	0.006	1.30797e-14	5
chr12-99229679-99231091	5.35719e-20	0.292597	0.054	0.01	1.32884e-14	5
chr6-51469231-51471376	5.47848e-20	0.367285	0.291	0.139	1.35892e-14	5
chr12-29697617-29699732	5.56256e-20	0.309316	0.07	0.017	1.37978e-14	5
chr2-154426006-154427173	5.63355e-20	0.289978	0.054	0.011	1.39739e-14	5
chr4-45823898-45824908	5.72701e-20	0.288802	0.053	0.01	1.42057e-14	5
chr15-78770560-78771492	5.78247e-20	0.289353	0.053	0.01	1.43432e-14	5
chr6-138419888-138421026	5.95608e-20	0.284396	0.05	0.009	1.47739e-14	5
chr7-4120569-4120993	6.05685e-20	0.269925	0.044	0.007	1.50238e-14	5
chr1-97660646-97662361	6.22816e-20	0.365144	0.153	0.057	1.54488e-14	5
chr5-30711173-30713726	6.28983e-20	0.379407	0.165	0.063	1.56017e-14	5
chr12-112145066-112146926	6.54232e-20	0.38229	0.152	0.055	1.6228e-14	5
chr18-64013486-64015036	6.58354e-20	0.299188	0.058	0.012	1.63303e-14	5
chr16-72698848-72700344	6.60178e-20	0.297522	0.053	0.009	1.63755e-14	5
chr2-165135993-165136781	6.68336e-20	0.296015	0.051	0.008	1.65779e-14	5
chr7-101107505-101109464	6.73947e-20	0.384348	0.245	0.109	1.67171e-14	5
chr8-25016337-25017834	6.94495e-20	0.373575	0.258	0.119	1.72267e-14	5
chr12-12527300-12528941	6.98023e-20	0.276591	0.047	0.008	1.73142e-14	5
chr12-99010733-99011947	7.03546e-20	0.285771	0.051	0.009	1.74512e-14	5
chr7-98186441-98187405	7.03767e-20	0.270221	0.044	0.007	1.74567e-14	5
chr1-152901672-152904071	7.25912e-20	0.36564	0.28	0.133	1.8006e-14	5
chr4-127985561-127986444	7.26087e-20	0.272847	0.049	0.009	1.80104e-14	5
chr14-66494405-66495119	7.52718e-20	0.299525	0.061	0.013	1.86709e-14	5
chr1-165459829-165461646	7.60325e-20	0.353876	0.304	0.152	1.88596e-14	5
chr11-94043802-94044618	7.74106e-20	0.31801	0.066	0.015	1.92015e-14	5
chr3-79566865-79568544	8.04663e-20	0.369081	0.201	0.085	1.99594e-14	5
chr5-149527895-149528776	8.16842e-20	0.290691	0.058	0.012	2.02615e-14	5
chr7-25178961-25180244	8.38506e-20	0.351481	0.101	0.03	2.07989e-14	5
chr14-66868417-66869459	8.43891e-20	0.367346	0.173	0.068	2.09325e-14	5
chr9-41834412-41835595	9.02921e-20	0.254312	0.036	0.005	2.23967e-14	5
chr4-130814680-130815514	9.08583e-20	0.297986	0.056	0.011	2.25371e-14	5
chr14-118231519-118232293	9.10164e-20	0.279923	0.049	0.009	2.25764e-14	5
chr3-84200449-84201734	9.41617e-20	0.286111	0.053	0.01	2.33565e-14	5
chr6-23280214-23281885	9.53955e-20	0.274918	0.046	0.007	2.36626e-14	5
chr11-88584989-88585711	9.76634e-20	0.294734	0.059	0.013	2.42251e-14	5
chr4-136749648-136751526	1.03086e-19	0.345004	0.089	0.024	2.55702e-14	5
chr19-6418037-6419569	1.03419e-19	0.346023	0.11	0.036	2.56528e-14	5
chr14-61330260-61331707	1.03993e-19	0.302421	0.065	0.015	2.57951e-14	5
chr12-29095290-29096968	1.04616e-19	0.333585	0.076	0.018	2.59496e-14	5
chr3-69315997-69318053	1.06715e-19	0.364968	0.191	0.079	2.64702e-14	5
chr9-97017783-97019841	1.07432e-19	0.371467	0.146	0.052	2.66481e-14	5
chr18-25167990-25169618	1.08263e-19	0.374886	0.188	0.077	2.68543e-14	5
chr3-88219948-88220417	1.09221e-19	0.244001	0.034	0.004	2.7092e-14	5
chr5-111519079-111520513	1.10549e-19	0.304809	0.062	0.013	2.74213e-14	5
chr10-37140538-37141862	1.12122e-19	0.367176	0.154	0.058	2.78116e-14	5
chr2-18027014-18029103	1.13686e-19	0.358608	0.174	0.071	2.81995e-14	5
chr4-136834954-136837161	1.14239e-19	0.373572	0.153	0.057	2.83366e-14	5
chr18-43392436-43394119	1.15051e-19	0.362687	0.139	0.05	2.85381e-14	5
chr5-3405066-3405839	1.16044e-19	0.257183	0.041	0.006	2.87844e-14	5
chr13-14062805-14064594	1.1664e-19	0.365096	0.282	0.134	2.89323e-14	5
chr3-88240867-88241910	1.16874e-19	0.278248	0.051	0.01	2.89903e-14	5
chr14-21253319-21254464	1.17329e-19	0.281163	0.05	0.009	2.9103e-14	5
chr3-94412396-94413883	1.23017e-19	0.359327	0.128	0.044	3.0514e-14	5
chr4-95051198-95053700	1.28797e-19	0.364357	0.305	0.151	3.19477e-14	5
chr6-134887001-134889106	1.30594e-19	0.315671	0.077	0.021	3.23933e-14	5
chr15-76521978-76524164	1.3837e-19	0.371205	0.155	0.059	3.43224e-14	5
chr4-154599616-154600659	1.40691e-19	0.271236	0.047	0.008	3.48979e-14	5
chr9-35359650-35361847	1.43122e-19	0.328846	0.088	0.025	3.55009e-14	5
chr7-24506410-24508003	1.45901e-19	0.368848	0.153	0.057	3.61902e-14	5
chr16-35587347-35588507	1.47235e-19	0.307358	0.063	0.013	3.65212e-14	5
chr4-120171691-120172686	1.52125e-19	0.274706	0.048	0.009	3.77342e-14	5
chr7-144894610-144897258	1.52438e-19	0.340472	0.091	0.026	3.78117e-14	5
chr4-63404842-63405497	1.5668e-19	0.274959	0.051	0.01	3.8864e-14	5
chr5-112371698-112372872	1.56709e-19	0.295417	0.058	0.012	3.88711e-14	5
chr1-194160657-194161978	1.63348e-19	0.249981	0.038	0.005	4.05181e-14	5
chr4-134631463-134632748	1.63924e-19	0.291721	0.055	0.01	4.06608e-14	5
chr5-111538195-111539173	1.71404e-19	0.288929	0.052	0.009	4.25161e-14	5
chr13-69986868-69987756	1.82755e-19	0.266989	0.044	0.007	4.53318e-14	5
chr15-30693317-30694606	1.83096e-19	0.281205	0.049	0.009	4.54165e-14	5
chr2-146324201-146325669	1.83552e-19	0.259385	0.042	0.006	4.55295e-14	5
chr2-51082470-51083350	1.84085e-19	0.23951	0.035	0.005	4.56618e-14	5
chr5-134687994-134689605	1.89647e-19	0.37015	0.231	0.104	4.70414e-14	5
chr16-27385235-27385974	2.05275e-19	0.228238	0.031	0.003	5.0918e-14	5
chr12-27150736-27151998	2.07513e-19	0.284455	0.052	0.01	5.14731e-14	5
chr11-112982145-112983720	2.13756e-19	0.324143	0.072	0.017	5.30215e-14	5
chr4-122995235-122997374	2.27461e-19	0.374583	0.153	0.056	5.6421e-14	5
chr14-76505360-76506448	2.30686e-19	0.349373	0.124	0.043	5.7221e-14	5
chr8-113634638-113636035	2.33209e-19	0.363874	0.279	0.134	5.78467e-14	5
chr4-151139412-151141925	2.44571e-19	0.353056	0.129	0.046	6.0665e-14	5
chr3-139885862-139887059	2.4794e-19	0.287853	0.05	0.008	6.15008e-14	5
chr13-46041230-46042095	2.61851e-19	0.23376	0.031	0.003	6.49514e-14	5
chr3-33904678-33906299	2.63958e-19	0.275973	0.051	0.009	6.5474e-14	5
chr6-31095978-31097127	2.66392e-19	0.29576	0.055	0.011	6.60778e-14	5
chr5-113855581-113856452	2.69313e-19	0.273261	0.046	0.008	6.68023e-14	5
chr12-107927786-107929491	2.76133e-19	0.32804	0.086	0.025	6.8494e-14	5
chr18-35918513-35921168	2.86849e-19	0.363416	0.151	0.058	7.1152e-14	5
chr10-13106931-13109144	2.91324e-19	0.324482	0.074	0.018	7.2262e-14	5
chr7-3644313-3645919	3.0281e-19	0.362531	0.28	0.135	7.51111e-14	5
chr12-27064726-27065595	3.04519e-19	0.283734	0.052	0.01	7.55351e-14	5
chr2-20967983-20970153	3.06528e-19	0.378302	0.214	0.091	7.60334e-14	5
chr6-77242535-77245080	3.19419e-19	0.347069	0.108	0.034	7.9231e-14	5
chr4-48778997-48780473	3.26447e-19	0.263137	0.041	0.006	8.09743e-14	5
chr10-80147686-80150044	3.3224e-19	0.354963	0.334	0.17	8.24111e-14	5
chr2-146062364-146063983	3.34704e-19	0.293645	0.057	0.011	8.30223e-14	5
chr5-114566911-114568251	3.56449e-19	0.368883	0.151	0.056	8.84161e-14	5
chr9-57939210-57941437	3.61333e-19	0.34248	0.109	0.036	8.96277e-14	5
chr18-67497221-67498717	3.63179e-19	0.29697	0.063	0.015	9.00856e-14	5
chr10-92332665-92333843	3.65964e-19	0.276787	0.048	0.009	9.07763e-14	5
chr13-41807044-41808244	3.66255e-19	0.282011	0.047	0.007	9.08485e-14	5
chr4-141899884-141900648	3.86798e-19	0.292245	0.055	0.01	9.5944e-14	5
chr6-85450727-85452544	3.87053e-19	0.364684	0.255	0.118	9.60074e-14	5
chr3-108567856-108568885	3.87679e-19	0.281393	0.05	0.009	9.61626e-14	5
chr12-108333069-108334988	3.90746e-19	0.369422	0.206	0.09	9.69234e-14	5
chr7-67950475-67952510	4.07024e-19	0.359984	0.273	0.132	1.00961e-13	5
chr2-135658214-135660176	4.08455e-19	0.353259	0.119	0.039	1.01316e-13	5
chr1-82282659-82284332	4.1187e-19	0.35032	0.118	0.04	1.02163e-13	5
chr9-111271023-111272410	4.1868e-19	0.359152	0.235	0.107	1.03852e-13	5
chr18-12972903-12974639	4.21473e-19	0.354515	0.304	0.151	1.04545e-13	5
chr1-74284104-74285525	4.27057e-19	0.368577	0.236	0.108	1.0593e-13	5
chr7-97391214-97392635	4.38524e-19	0.281714	0.046	0.007	1.08775e-13	5
chr13-83720837-83722027	4.40025e-19	0.301081	0.064	0.015	1.09147e-13	5
chr7-79519826-79520819	4.41158e-19	0.287413	0.055	0.011	1.09428e-13	5
chr13-43949785-43950783	4.48656e-19	0.263333	0.039	0.005	1.11288e-13	5
chr16-16559028-16560662	4.51614e-19	0.332907	0.078	0.019	1.12021e-13	5
chr8-70211777-70213140	4.52352e-19	0.350556	0.303	0.15	1.12205e-13	5
chr15-78405291-78407131	4.61781e-19	0.362831	0.127	0.044	1.14543e-13	5
chr3-95014678-95016626	4.68398e-19	0.352267	0.326	0.165	1.16185e-13	5
chr14-118236018-118237558	4.72567e-19	0.337381	0.092	0.027	1.17219e-13	5
chr2-153483158-153484597	4.7645e-19	0.310195	0.071	0.018	1.18182e-13	5
chr17-6861202-6862333	4.93911e-19	0.287283	0.057	0.012	1.22513e-13	5
chr7-30533836-30535646	5.15628e-19	0.372976	0.169	0.066	1.279e-13	5
chr3-68824166-68825565	5.48627e-19	0.275826	0.046	0.007	1.36085e-13	5
chr19-40433494-40434947	5.50521e-19	0.28622	0.054	0.011	1.36555e-13	5
chr12-71015050-71017123	5.66026e-19	0.365503	0.239	0.108	1.40401e-13	5
chr9-37146187-37147876	5.80444e-19	0.357641	0.174	0.071	1.43977e-13	5
chr4-150236384-150237578	5.83664e-19	0.366562	0.204	0.087	1.44776e-13	5
chr2-38347874-38348951	5.89185e-19	0.294279	0.054	0.01	1.46146e-13	5
chr8-120459575-120460986	5.91719e-19	0.298234	0.069	0.018	1.46774e-13	5
chr18-81153480-81154771	6.03643e-19	0.25483	0.043	0.007	1.49732e-13	5
chr6-85165222-85166243	6.18635e-19	0.251674	0.036	0.005	1.53451e-13	5
chr2-3283330-3285121	6.20012e-19	0.35388	0.283	0.14	1.53792e-13	5
chr3-5326403-5327411	6.20678e-19	0.25088	0.038	0.005	1.53957e-13	5
chr1-184033285-184034984	6.21967e-19	0.362907	0.244	0.113	1.54277e-13	5
chr12-12940964-12943083	6.35711e-19	0.362433	0.155	0.06	1.57686e-13	5
chr15-82255255-82256820	6.38436e-19	0.325893	0.076	0.02	1.58362e-13	5
chr1-41157517-41158694	6.56404e-19	0.281997	0.052	0.01	1.62819e-13	5
chr11-54754238-54755061	6.72249e-19	0.257887	0.044	0.008	1.66749e-13	5
chr4-107817142-107818162	6.8256e-19	0.273948	0.051	0.01	1.69307e-13	5
chr12-108274893-108276800	6.89531e-19	0.370994	0.247	0.111	1.71036e-13	5
chr4-124484696-124486833	6.92292e-19	0.297414	0.058	0.012	1.71721e-13	5
chr15-36792298-36794742	7.0762e-19	0.356427	0.308	0.154	1.75523e-13	5
chr1-41165783-41167460	7.58446e-19	0.25573	0.041	0.007	1.8813e-13	5
chr4-125702551-125703706	7.66243e-19	0.284054	0.055	0.012	1.90064e-13	5
chrX-13070332-13073071	7.78923e-19	0.361412	0.226	0.103	1.93209e-13	5
chr3-88227940-88228381	8.25155e-19	0.229405	0.031	0.004	2.04677e-13	5
chr15-78173516-78174861	8.46466e-19	0.362998	0.195	0.082	2.09963e-13	5
chr16-5810960-5812024	8.71668e-19	0.242046	0.036	0.005	2.16215e-13	5
chr3-94483809-94484861	8.80326e-19	0.309054	0.068	0.016	2.18362e-13	5
chr8-123412388-123413295	8.81563e-19	0.303062	0.061	0.013	2.18669e-13	5
chr11-119040354-119042141	8.81615e-19	0.372219	0.222	0.101	2.18682e-13	5
chr1-23761468-23764067	8.87772e-19	0.360982	0.124	0.042	2.20209e-13	5
chr12-31949109-31951118	9.04612e-19	0.363386	0.285	0.136	2.24386e-13	5
chr5-137785757-137788212	9.21967e-19	0.359568	0.322	0.16	2.28691e-13	5
chr13-105256079-105257541	9.56513e-19	0.241528	0.034	0.004	2.3726e-13	5
chr18-36559325-36561452	9.77932e-19	0.345897	0.335	0.174	2.42573e-13	5
chr15-74193794-74195195	1.03486e-18	0.276544	0.046	0.007	2.56693e-13	5
chr12-113155233-113156931	1.03741e-18	0.362884	0.259	0.12	2.57326e-13	5
chr10-60193437-60194624	1.047e-18	0.340481	0.101	0.032	2.59706e-13	5
chr6-54565587-54567013	1.06081e-18	0.333388	0.096	0.03	2.63131e-13	5
chr7-29303512-29304904	1.06082e-18	0.367012	0.124	0.042	2.63134e-13	5
chr12-108958896-108960722	1.10272e-18	0.310809	0.067	0.016	2.73525e-13	5
chr13-83739325-83740260	1.12892e-18	0.256816	0.042	0.007	2.80024e-13	5
chr10-61146187-61148233	1.1414e-18	0.378546	0.225	0.097	2.83121e-13	5
chr2-106454357-106455855	1.15588e-18	0.246622	0.037	0.005	2.86712e-13	5
chr5-104110010-104110884	1.17846e-18	0.289815	0.053	0.01	2.92313e-13	5
chr5-30887238-30889575	1.20188e-18	0.356363	0.284	0.138	2.98122e-13	5
chr4-154949378-154949935	1.20509e-18	0.251507	0.038	0.005	2.9892e-13	5
chr1-119420162-119423091	1.22694e-18	0.343412	0.109	0.035	3.04339e-13	5
chr4-45822871-45823510	1.22887e-18	0.255702	0.043	0.007	3.04816e-13	5
chr10-80298727-80299605	1.23716e-18	0.307801	0.076	0.021	3.06873e-13	5
chr3-88771228-88772888	1.26322e-18	0.319078	0.074	0.019	3.13337e-13	5
chr1-177441382-177442921	1.26622e-18	0.355202	0.196	0.086	3.14083e-13	5
chr2-170837394-170838892	1.31383e-18	0.279953	0.052	0.01	3.25891e-13	5
chr19-46041777-46042701	1.35139e-18	0.338568	0.099	0.03	3.35209e-13	5
chr11-88702001-88702916	1.35522e-18	0.271883	0.047	0.008	3.36157e-13	5
chr9-113176954-113178280	1.39395e-18	0.242618	0.036	0.005	3.45765e-13	5
chr4-148383891-148385119	1.44603e-18	0.281047	0.053	0.011	3.58684e-13	5
chr18-78205475-78206913	1.46177e-18	0.290451	0.058	0.013	3.62588e-13	5
chr1-161876103-161877592	1.49668e-18	0.353412	0.248	0.117	3.71247e-13	5
chr18-35873049-35875518	1.51081e-18	0.363909	0.163	0.064	3.74751e-13	5
chr19-7266942-7270034	1.51132e-18	0.382364	0.211	0.089	3.74877e-13	5
chr13-49340648-49342241	1.61645e-18	0.372588	0.216	0.093	4.00956e-13	5
chr9-44880376-44883477	1.62512e-18	0.372901	0.25	0.114	4.03106e-13	5
chr5-115397910-115399209	1.71935e-18	0.299053	0.056	0.011	4.26479e-13	5
chr11-113188141-113188946	1.7569e-18	0.279147	0.053	0.011	4.35793e-13	5
chr7-96795983-96798036	1.76804e-18	0.333736	0.104	0.034	4.38556e-13	5
chr14-25396620-25398394	1.78338e-18	0.310642	0.072	0.018	4.42362e-13	5
chr1-173365640-173368400	1.96539e-18	0.328839	0.103	0.033	4.87508e-13	5
chr11-98749657-98751896	1.97272e-18	0.342734	0.118	0.041	4.89327e-13	5
chr16-96127184-96128538	1.98632e-18	0.372685	0.24	0.108	4.92701e-13	5
chr5-125657765-125658624	1.99921e-18	0.219785	0.029	0.003	4.95898e-13	5
chr16-35540333-35542505	2.11475e-18	0.353236	0.136	0.049	5.24557e-13	5
chr19-43674314-43676014	2.15174e-18	0.366705	0.249	0.114	5.33733e-13	5
chr7-122477161-122478789	2.1729e-18	0.285623	0.054	0.011	5.38982e-13	5
chr7-79571917-79572853	2.25395e-18	0.263839	0.046	0.009	5.59086e-13	5
chr8-91133365-91134764	2.25496e-18	0.361318	0.226	0.102	5.59336e-13	5
chr1-66174668-66176541	2.29324e-18	0.338584	0.098	0.03	5.68831e-13	5
chr15-86032693-86034730	2.3081e-18	0.352971	0.112	0.036	5.72518e-13	5
chr11-101477124-101478330	2.45313e-18	0.279238	0.05	0.009	6.08492e-13	5
chr5-33995142-33997805	2.48049e-18	0.356442	0.126	0.044	6.15278e-13	5
chr13-49015190-49016880	2.51346e-18	0.339511	0.111	0.037	6.23456e-13	5
chr10-42578179-42578855	2.55074e-18	0.231262	0.031	0.003	6.32704e-13	5
chr1-128404863-128405573	2.64784e-18	0.234597	0.035	0.005	6.5679e-13	5
chr14-75527090-75528365	2.64834e-18	0.280769	0.051	0.01	6.56912e-13	5
chr6-85237379-85238552	2.70924e-18	0.276661	0.05	0.009	6.72018e-13	5
chr5-125150684-125152731	2.71866e-18	0.362495	0.139	0.05	6.74356e-13	5
chr4-97910052-97911284	2.73615e-18	0.25937	0.045	0.008	6.78695e-13	5
chr13-94575525-94577441	2.83093e-18	0.28921	0.061	0.015	7.02205e-13	5
chr14-101493934-101495131	2.83461e-18	0.263855	0.046	0.008	7.03116e-13	5
chr11-114536403-114538259	2.84961e-18	0.291245	0.061	0.014	7.06837e-13	5
chr6-101937386-101939111	2.89906e-18	0.254606	0.041	0.007	7.19104e-13	5
chr3-121699566-121701220	2.91319e-18	0.296243	0.064	0.015	7.22609e-13	5
chr2-136890690-136892464	2.95159e-18	0.362604	0.228	0.103	7.32132e-13	5
chr6-72438705-72440492	2.97584e-18	0.369264	0.215	0.094	7.38148e-13	5
chr11-103266817-103268178	2.98057e-18	0.366283	0.237	0.108	7.39322e-13	5
chr3-8865722-8867096	3.08742e-18	0.281075	0.054	0.011	7.65825e-13	5
chr7-73917213-73918626	3.12156e-18	0.282031	0.055	0.012	7.74295e-13	5
chr13-119689849-119691196	3.13653e-18	0.367842	0.237	0.107	7.78006e-13	5
chr1-189791512-189792576	3.20961e-18	0.254417	0.043	0.008	7.96134e-13	5
chr10-42630698-42631500	3.28767e-18	0.238033	0.034	0.004	8.15497e-13	5
chr3-156559876-156562653	3.31487e-18	0.353433	0.139	0.052	8.22243e-13	5
chr3-107931177-107932456	3.40764e-18	0.329138	0.094	0.029	8.45255e-13	5
chr6-36644621-36645906	3.43747e-18	0.256169	0.038	0.005	8.52654e-13	5
chr18-65000932-65002558	3.49196e-18	0.301054	0.068	0.016	8.66171e-13	5
chr10-39730867-39733254	3.52585e-18	0.35346	0.302	0.149	8.74575e-13	5
chr12-103313406-103315548	3.62101e-18	0.30718	0.071	0.018	8.98181e-13	5
chr9-21290661-21291851	3.72405e-18	0.364277	0.265	0.126	9.23738e-13	5
chr9-41429630-41430456	3.94761e-18	0.231453	0.033	0.004	9.79192e-13	5
chr18-79108571-79110586	4.09525e-18	0.355427	0.146	0.056	1.01581e-12	5
chr2-71545689-71547226	4.1231e-18	0.320745	0.079	0.022	1.02272e-12	5
chr3-41082414-41084063	4.13816e-18	0.354239	0.254	0.12	1.02646e-12	5
chr17-84095780-84097312	4.23673e-18	0.335587	0.089	0.026	1.05091e-12	5
chr11-78152162-78153590	4.27099e-18	0.313291	0.071	0.017	1.05941e-12	5
chr18-64933132-64933712	4.29849e-18	0.24689	0.038	0.006	1.06623e-12	5
chr2-94288820-94290376	4.40835e-18	0.294619	0.062	0.014	1.09348e-12	5
chr8-45557607-45559041	4.4994e-18	0.278494	0.05	0.009	1.11606e-12	5
chr4-141244525-141245583	4.52306e-18	0.306634	0.081	0.024	1.12193e-12	5
chr3-127694828-127695923	4.61688e-18	0.229864	0.032	0.004	1.1452e-12	5
chr7-44427701-44430521	4.92511e-18	0.348715	0.122	0.042	1.22166e-12	5
chr11-71757935-71759153	4.9284e-18	0.310381	0.074	0.02	1.22247e-12	5
chr8-70538137-70540213	4.99337e-18	0.360745	0.284	0.136	1.23859e-12	5
chr6-97395627-97397288	5.03482e-18	0.297295	0.063	0.014	1.24887e-12	5
chr13-54693402-54694995	5.13302e-18	0.343049	0.255	0.125	1.27323e-12	5
chr18-9211711-9215369	5.19009e-18	0.362577	0.188	0.079	1.28739e-12	5
chr6-142778739-142781036	5.23557e-18	0.304988	0.069	0.018	1.29867e-12	5
chr9-60876036-60876879	5.39062e-18	0.232197	0.034	0.005	1.33713e-12	5
chr6-55202740-55204317	5.41844e-18	0.351858	0.144	0.055	1.34403e-12	5
chr13-29370845-29371829	5.48985e-18	0.260708	0.044	0.008	1.36174e-12	5
chr9-107484173-107485295	5.53707e-18	0.285639	0.056	0.012	1.37345e-12	5
chr11-89623689-89624623	5.56702e-18	0.22064	0.031	0.004	1.38088e-12	5
chr5-111200312-111201903	5.61041e-18	0.305169	0.07	0.017	1.39165e-12	5
chr2-153496863-153497578	5.76205e-18	0.283558	0.053	0.011	1.42926e-12	5
chr4-106910183-106912656	5.85698e-18	0.344924	0.168	0.07	1.45281e-12	5
chr1-106199336-106200617	6.00616e-18	0.245804	0.041	0.007	1.48981e-12	5
chr7-132732340-132732839	6.10524e-18	0.229732	0.033	0.004	1.51439e-12	5
chr8-84712010-84713043	6.33991e-18	0.345043	0.125	0.045	1.5726e-12	5
chr1-36556475-36558617	6.3945e-18	0.362858	0.24	0.11	1.58614e-12	5
chr2-117119784-117122041	6.42191e-18	0.374374	0.174	0.068	1.59294e-12	5
chr11-55468848-55470258	6.46257e-18	0.343486	0.308	0.158	1.60302e-12	5
chr6-124919468-124920375	6.4919e-18	0.351614	0.168	0.069	1.6103e-12	5
chr9-42183034-42183912	6.574e-18	0.238521	0.037	0.006	1.63066e-12	5
chr8-126593663-126595227	6.68122e-18	0.355943	0.24	0.111	1.65726e-12	5
chr13-51845480-51846234	6.71289e-18	0.312882	0.078	0.021	1.66511e-12	5
chr7-130263807-130266712	6.74278e-18	0.348557	0.127	0.045	1.67253e-12	5
chr1-38438091-38439262	6.98328e-18	0.282184	0.052	0.01	1.73218e-12	5
chr13-83732185-83732532	6.98948e-18	0.243028	0.037	0.005	1.73372e-12	5
chr3-31093667-31095944	7.19425e-18	0.353404	0.22	0.099	1.78451e-12	5
chr11-120232257-120233082	7.26763e-18	0.345052	0.134	0.049	1.80271e-12	5
chr16-34572500-34574550	7.35878e-18	0.354051	0.139	0.051	1.82532e-12	5
chr2-179441649-179443924	7.51644e-18	0.336853	0.119	0.042	1.86443e-12	5
chr4-142449243-142450121	7.6965e-18	0.250605	0.04	0.007	1.90909e-12	5
chr17-72836024-72837816	7.83632e-18	0.35095	0.292	0.145	1.94378e-12	5
chr2-33785438-33786084	8.13052e-18	0.241033	0.036	0.005	2.01675e-12	5
chr15-28024150-28026680	8.41493e-18	0.362154	0.223	0.1	2.0873e-12	5
chr5-112040789-112041853	8.50019e-18	0.258875	0.044	0.008	2.10845e-12	5
chr2-106425053-106426006	8.60122e-18	0.245235	0.038	0.006	2.13351e-12	5
chr8-57511052-57512652	8.82177e-18	0.36257	0.215	0.095	2.18821e-12	5
chr2-131261696-131263063	8.98411e-18	0.357255	0.188	0.079	2.22848e-12	5
chr4-111596958-111597815	9.00217e-18	0.243376	0.038	0.006	2.23296e-12	5
chr2-130351351-130352745	9.27221e-18	0.234795	0.038	0.007	2.29994e-12	5
chr8-90535658-90537001	9.46385e-18	0.239589	0.036	0.005	2.34748e-12	5
chr17-31766642-31767954	9.68328e-18	0.283857	0.061	0.015	2.40191e-12	5
chr12-54191203-54192632	9.7589e-18	0.323983	0.09	0.027	2.42067e-12	5
chr2-25179992-25181999	9.7959e-18	0.34745	0.139	0.052	2.42984e-12	5
chr2-157464199-157465527	1.0465e-17	0.364205	0.147	0.054	2.59581e-12	5
chr16-31932242-31934160	1.07062e-17	0.351832	0.13	0.047	2.65565e-12	5
chr9-61549348-61550869	1.07285e-17	0.29448	0.061	0.014	2.66116e-12	5
chr2-152050138-152050894	1.09182e-17	0.266086	0.043	0.007	2.70823e-12	5
chr13-69610703-69612319	1.11774e-17	0.361378	0.231	0.105	2.77253e-12	5
chr10-59950603-59952814	1.13407e-17	0.359738	0.255	0.12	2.81301e-12	5
chr5-140610254-140611951	1.14914e-17	0.344738	0.123	0.044	2.8504e-12	5
chr11-117968105-117970332	1.19024e-17	0.358727	0.199	0.086	2.95235e-12	5
chr15-87623533-87626062	1.21491e-17	0.365691	0.144	0.052	3.01355e-12	5
chr8-47287223-47289623	1.2321e-17	0.349186	0.133	0.049	3.05619e-12	5
chr5-28070409-28072518	1.23868e-17	0.35622	0.232	0.107	3.07252e-12	5
chr11-77947307-77948567	1.26488e-17	0.254837	0.043	0.007	3.1375e-12	5
chr12-79910807-79912192	1.27649e-17	0.293428	0.056	0.011	3.1663e-12	5
chr2-26444771-26446481	1.3109e-17	0.35525	0.296	0.146	3.25166e-12	5
chr7-46508690-46510812	1.32526e-17	0.289777	0.061	0.014	3.28726e-12	5
chr17-10440911-10442662	1.35941e-17	0.265642	0.048	0.009	3.37198e-12	5
chr8-11557595-11558588	1.37137e-17	0.339322	0.269	0.131	3.40165e-12	5
chr4-33247385-33248941	1.46464e-17	0.347075	0.272	0.131	3.633e-12	5
chr11-20200581-20202093	1.56454e-17	0.350198	0.266	0.127	3.8808e-12	5
chr12-99406093-99406717	1.63067e-17	0.221458	0.031	0.004	4.04483e-12	5
chr16-7447417-7448729	1.6785e-17	0.23766	0.036	0.006	4.16348e-12	5
chr4-97609944-97611040	1.69011e-17	0.241853	0.038	0.006	4.19227e-12	5
chr5-112109842-112111451	1.71276e-17	0.284735	0.051	0.009	4.24846e-12	5
chr4-9668422-9670061	1.83309e-17	0.358316	0.195	0.084	4.54693e-12	5
chr2-32450843-32452949	1.84352e-17	0.357827	0.237	0.109	4.57279e-12	5
chr2-172344791-172346346	1.85555e-17	0.35711	0.166	0.067	4.60265e-12	5
chr9-47279376-47280996	1.85926e-17	0.30597	0.067	0.016	4.61184e-12	5
chr8-105288858-105290683	1.87132e-17	0.359244	0.183	0.076	4.64175e-12	5
chr18-78495184-78496200	1.88056e-17	0.265873	0.046	0.008	4.66466e-12	5
chr11-20542146-20544052	1.88627e-17	0.336241	0.343	0.18	4.67883e-12	5
chr13-84565380-84566775	1.93542e-17	0.242898	0.038	0.005	4.80075e-12	5
chr9-45380285-45381389	1.93736e-17	0.263439	0.048	0.009	4.80557e-12	5
chr11-121236344-121237792	1.94437e-17	0.349738	0.246	0.117	4.82296e-12	5
chr6-88841373-88843190	2.02707e-17	0.340731	0.353	0.186	5.02808e-12	5
chr19-7171502-7172931	2.02969e-17	0.326683	0.083	0.022	5.03458e-12	5
chr10-42632111-42633461	2.04162e-17	0.26941	0.047	0.008	5.06417e-12	5
chr17-45572358-45574912	2.07904e-17	0.353063	0.255	0.118	5.15699e-12	5
chr14-12189237-12190580	2.10152e-17	0.260849	0.046	0.009	5.21275e-12	5
chr4-153224328-153225366	2.10662e-17	0.256434	0.044	0.008	5.22542e-12	5
chr12-29290391-29291804	2.12818e-17	0.356264	0.144	0.054	5.27888e-12	5
chr18-34859651-34861697	2.13245e-17	0.354685	0.281	0.137	5.28947e-12	5
chr5-37245467-37246872	2.1491e-17	0.335148	0.102	0.033	5.33078e-12	5
chr6-90534639-90535743	2.21935e-17	0.260783	0.045	0.008	5.50502e-12	5
chr11-22001226-22002308	2.24414e-17	0.302468	0.07	0.018	5.56653e-12	5
chr4-6912882-6914781	2.28117e-17	0.269322	0.047	0.009	5.65838e-12	5
chr3-34662627-34662902	2.30609e-17	0.20657	0.027	0.003	5.72019e-12	5
chr14-122463217-122466035	2.30879e-17	0.340259	0.094	0.028	5.72687e-12	5
chr16-33733636-33735089	2.39459e-17	0.270823	0.053	0.011	5.9397e-12	5
chr12-108395400-108396931	2.4163e-17	0.295104	0.064	0.015	5.99356e-12	5
chr7-25267291-25268738	2.49908e-17	0.336906	0.332	0.173	6.19889e-12	5
chr2-146217200-146217788	2.50142e-17	0.247045	0.039	0.006	6.2047e-12	5
chr12-88783877-88785212	2.54702e-17	0.260437	0.044	0.008	6.31781e-12	5
chr2-165076839-165077894	2.66339e-17	0.257952	0.043	0.007	6.60647e-12	5
chr8-70315566-70317785	2.7543e-17	0.375728	0.168	0.065	6.83197e-12	5
chr14-25606567-25608532	2.7705e-17	0.348604	0.151	0.059	6.87214e-12	5
chr9-58581543-58583210	2.77849e-17	0.353465	0.194	0.084	6.89196e-12	5
chr19-26844544-26846354	2.80134e-17	0.326386	0.096	0.03	6.94864e-12	5
chr13-96670306-96671772	2.8132e-17	0.342848	0.161	0.066	6.97806e-12	5
chr11-119078250-119079788	2.81543e-17	0.318349	0.079	0.021	6.98358e-12	5
chr11-80300332-80303011	2.8468e-17	0.344628	0.109	0.035	7.06141e-12	5
chr7-18949189-18951265	2.95508e-17	0.303423	0.077	0.023	7.32998e-12	5
chr11-80503621-80505039	2.96269e-17	0.328426	0.086	0.024	7.34887e-12	5
chr1-56971293-56973849	2.96951e-17	0.337025	0.119	0.042	7.36577e-12	5
chr5-133820848-133821882	3.08262e-17	0.23429	0.035	0.005	7.64635e-12	5
chr12-104964836-104965978	3.1712e-17	0.270062	0.051	0.011	7.86606e-12	5
chr3-63898572-63900683	3.19653e-17	0.326544	0.086	0.024	7.92888e-12	5
chr7-79362036-79362767	3.23352e-17	0.260827	0.048	0.01	8.02066e-12	5
chr15-25290763-25292131	3.24929e-17	0.253412	0.042	0.007	8.05975e-12	5
chr18-23041123-23042243	3.26872e-17	0.311144	0.088	0.027	8.10796e-12	5
chr10-127063082-127064463	3.5231e-17	0.350205	0.21	0.093	8.73894e-12	5
chr11-88356595-88357876	3.52675e-17	0.305854	0.079	0.023	8.74801e-12	5
chr17-27421486-27423598	3.56545e-17	0.299572	0.072	0.02	8.844e-12	5
chr8-70864753-70866392	3.67371e-17	0.361334	0.205	0.09	9.11252e-12	5
chr18-36242128-36243079	3.73921e-17	0.229019	0.035	0.005	9.27499e-12	5
chr7-4739298-4740650	3.73924e-17	0.341423	0.23	0.111	9.27507e-12	5
chr5-140094913-140096170	3.79844e-17	0.255833	0.046	0.009	9.42191e-12	5
chr8-70698182-70700352	3.93436e-17	0.332271	0.264	0.131	9.75907e-12	5
chr15-101191254-101192295	4.10849e-17	0.260906	0.049	0.01	1.0191e-11	5
chr3-34103932-34104800	4.11016e-17	0.226851	0.032	0.004	1.01951e-11	5
chr1-76489374-76491619	4.12302e-17	0.272126	0.053	0.012	1.0227e-11	5
chr18-55189692-55191223	4.19926e-17	0.271574	0.049	0.009	1.04161e-11	5
chr3-34503819-34504845	4.34404e-17	0.236394	0.034	0.004	1.07753e-11	5
chr6-6869085-6870787	4.4428e-17	0.251656	0.044	0.009	1.10202e-11	5
chr13-57602929-57603926	4.47288e-17	0.234002	0.035	0.005	1.10948e-11	5
chr1-41651569-41653432	4.48495e-17	0.261424	0.048	0.009	1.11248e-11	5
chr7-111081952-111083706	4.52e-17	0.346072	0.23	0.108	1.12117e-11	5
chr19-59053576-59055076	4.61324e-17	0.253848	0.043	0.008	1.1443e-11	5
chr3-98063035-98064620	4.8221e-17	0.331112	0.094	0.028	1.19611e-11	5
chr7-101969602-101971513	4.8738e-17	0.355583	0.172	0.071	1.20893e-11	5
chr11-87108462-87109798	4.9828e-17	0.350017	0.221	0.101	1.23597e-11	5
chr11-74408526-74410248	5.03159e-17	0.292624	0.068	0.017	1.24807e-11	5
chr12-44328422-44330704	5.07632e-17	0.341467	0.116	0.04	1.25917e-11	5
chr7-117618389-117619930	5.08282e-17	0.252713	0.044	0.008	1.26078e-11	5
chr8-72654737-72656017	5.10653e-17	0.268915	0.054	0.012	1.26666e-11	5
chr14-34968757-34970028	5.13208e-17	0.241531	0.041	0.007	1.273e-11	5
chr3-75556300-75557809	5.13599e-17	0.341531	0.246	0.119	1.27397e-11	5
chr2-18039526-18041861	5.15427e-17	0.307013	0.079	0.023	1.2785e-11	5
chr11-98283558-98285131	5.20016e-17	0.274326	0.053	0.011	1.28989e-11	5
chr7-100706006-100707456	5.34536e-17	0.352016	0.2	0.088	1.3259e-11	5
chr7-68128819-68130256	5.64167e-17	0.335272	0.143	0.056	1.3994e-11	5
chr3-130961518-130964322	5.70837e-17	0.304409	0.069	0.018	1.41594e-11	5
chr4-133338681-133340122	5.73741e-17	0.35432	0.167	0.068	1.42315e-11	5
chr6-72512188-72513629	5.76531e-17	0.329674	0.109	0.037	1.43007e-11	5
chr18-76533046-76534495	5.80943e-17	0.273167	0.056	0.013	1.44101e-11	5
chr7-132766184-132768447	5.94372e-17	0.29671	0.068	0.016	1.47432e-11	5
chr4-136772111-136773917	6.00489e-17	0.277403	0.056	0.014	1.48949e-11	5
chr1-41742395-41743820	6.0066e-17	0.25289	0.043	0.008	1.48992e-11	5
chr9-58115547-58116608	6.03586e-17	0.269675	0.054	0.012	1.49718e-11	5
chr7-79495816-79496505	6.15416e-17	0.25613	0.048	0.01	1.52652e-11	5
chr13-20353538-20355354	6.37956e-17	0.286695	0.059	0.013	1.58243e-11	5
chr4-117644740-117647230	6.4343e-17	0.322911	0.087	0.026	1.59601e-11	5
chr3-87565590-87566882	6.45878e-17	0.32776	0.108	0.037	1.60208e-11	5
chr13-60175643-60178079	6.55014e-17	0.362735	0.218	0.098	1.62474e-11	5
chr8-120438853-120439993	6.72143e-17	0.276679	0.056	0.012	1.66723e-11	5
chr13-29609888-29611106	6.86141e-17	0.26779	0.05	0.01	1.70195e-11	5
chr4-120369487-120370740	7.13945e-17	0.247816	0.045	0.009	1.77092e-11	5
chr9-115309537-115311151	7.38075e-17	0.348907	0.251	0.12	1.83077e-11	5
chr13-77892406-77893227	7.38325e-17	0.226595	0.032	0.004	1.83139e-11	5
chr15-102746010-102747574	7.44397e-17	0.312458	0.085	0.026	1.84646e-11	5
chr13-71507037-71508462	7.60683e-17	0.270467	0.054	0.012	1.88685e-11	5
chr2-134643408-134644565	7.7323e-17	0.336593	0.129	0.048	1.91797e-11	5
chr6-6163070-6163902	8.0096e-17	0.218031	0.03	0.004	1.98676e-11	5
chr14-75844550-75846050	8.17632e-17	0.343909	0.203	0.089	2.02811e-11	5
chr7-16399322-16401650	8.32051e-17	0.343028	0.31	0.158	2.06388e-11	5
chr5-33541935-33543780	8.32702e-17	0.299412	0.062	0.014	2.06549e-11	5
chr5-142959762-142962996	8.4596e-17	0.358761	0.181	0.074	2.09838e-11	5
chr7-121539200-121540370	8.46318e-17	0.244909	0.039	0.006	2.09927e-11	5
chr2-94264023-94265570	8.47303e-17	0.295589	0.07	0.019	2.10171e-11	5
chr14-25108109-25109485	8.71697e-17	0.289531	0.064	0.016	2.16222e-11	5
chr3-35084098-35084933	8.77928e-17	0.233036	0.035	0.005	2.17767e-11	5
chr2-179480558-179482152	8.87871e-17	0.262012	0.043	0.007	2.20234e-11	5
chr2-180117542-180118264	8.89071e-17	0.283787	0.058	0.013	2.20531e-11	5
chr6-101307887-101309066	9.09651e-17	0.251995	0.044	0.008	2.25636e-11	5
chr10-57783272-57785360	9.16034e-17	0.288028	0.06	0.014	2.2722e-11	5
chr2-137807849-137809320	9.33044e-17	0.243418	0.039	0.006	2.31439e-11	5
chr8-109607947-109609044	9.34899e-17	0.336247	0.137	0.053	2.31899e-11	5
chr2-71420605-71421459	9.62188e-17	0.216027	0.031	0.004	2.38668e-11	5
chr3-147181237-147183049	9.7467e-17	0.270099	0.053	0.012	2.41764e-11	5
chr5-75084763-75086051	9.89577e-17	0.25686	0.043	0.007	2.45462e-11	5
chr9-35400692-35401370	1.00032e-16	0.215809	0.032	0.005	2.48126e-11	5
chr1-184065322-184067145	1.03095e-16	0.267465	0.053	0.012	2.55725e-11	5
chr9-101404235-101405438	1.04569e-16	0.256553	0.044	0.008	2.59381e-11	5
chr8-122751237-122752821	1.10008e-16	0.266893	0.056	0.013	2.72872e-11	5
chr14-64597822-64598262	1.12963e-16	0.210364	0.028	0.003	2.80202e-11	5
chr6-83831190-83832280	1.13836e-16	0.338427	0.186	0.083	2.82367e-11	5
chr11-101689398-101690223	1.14669e-16	0.221066	0.033	0.005	2.84433e-11	5
chr7-63937211-63939968	1.14815e-16	0.32791	0.319	0.168	2.84796e-11	5
chr12-79879015-79880497	1.16878e-16	0.284631	0.058	0.013	2.89912e-11	5
chr1-161195088-161196715	1.18038e-16	0.295369	0.07	0.019	2.92789e-11	5
chr9-43929177-43930366	1.18895e-16	0.240167	0.039	0.007	2.94916e-11	5
chr8-87471815-87473633	1.19051e-16	0.338797	0.119	0.042	2.95302e-11	5
chr18-77046274-77047853	1.21847e-16	0.335328	0.109	0.037	3.02238e-11	5
chrX-166316199-166317765	1.22334e-16	0.242442	0.041	0.008	3.03446e-11	5
chr10-95514129-95515879	1.26365e-16	0.350173	0.218	0.099	3.13445e-11	5
chr2-146347526-146348674	1.27941e-16	0.254992	0.043	0.007	3.17353e-11	5
chr2-158600357-158601056	1.27996e-16	0.202568	0.027	0.003	3.17491e-11	5
chr3-108283425-108284868	1.30218e-16	0.343419	0.128	0.046	3.23001e-11	5
chr9-40799979-40801913	1.31723e-16	0.33318	0.344	0.182	3.26736e-11	5
chr8-26999046-27000688	1.33553e-16	0.269824	0.051	0.01	3.31275e-11	5
chr16-25015916-25017380	1.35263e-16	0.267059	0.049	0.01	3.35516e-11	5
chr7-139530269-139531328	1.35403e-16	0.251852	0.042	0.007	3.35862e-11	5
chr17-25919207-25920765	1.3549e-16	0.325542	0.353	0.191	3.36078e-11	5
chr2-25223976-25225524	1.35912e-16	0.331696	0.288	0.147	3.37125e-11	5
chr5-76782014-76783456	1.36968e-16	0.248968	0.046	0.009	3.39744e-11	5
chr2-172352703-172353822	1.37607e-16	0.227331	0.036	0.006	3.4133e-11	5
chr15-8659364-8660526	1.37922e-16	0.275188	0.055	0.012	3.42112e-11	5
chr12-96114437-96115579	1.42944e-16	0.221214	0.03	0.004	3.54569e-11	5
chr10-120416640-120418231	1.43715e-16	0.289433	0.061	0.015	3.56481e-11	5
chr1-127204636-127206748	1.45086e-16	0.341224	0.146	0.058	3.59881e-11	5
chr1-191025195-191027002	1.47237e-16	0.354966	0.185	0.078	3.65217e-11	5
chr10-115384025-115385942	1.51308e-16	0.345022	0.233	0.109	3.75316e-11	5
chr17-49043720-49045095	1.52396e-16	0.26371	0.047	0.009	3.78014e-11	5
chr13-51920248-51921647	1.54854e-16	0.331006	0.097	0.031	3.84111e-11	5
chr6-113889573-113892477	1.56464e-16	0.311399	0.095	0.032	3.88103e-11	5
chr1-135158386-135159971	1.58957e-16	0.301624	0.073	0.02	3.94287e-11	5
chr2-37829383-37830855	1.61314e-16	0.266254	0.051	0.011	4.00135e-11	5
chr17-34024039-34026260	1.6151e-16	0.36035	0.163	0.065	4.0062e-11	5
chr4-133967105-133968999	1.66124e-16	0.348403	0.208	0.093	4.12066e-11	5
chr6-134207027-134208530	1.66955e-16	0.27995	0.062	0.016	4.14126e-11	5
chr3-138143123-138144356	1.67809e-16	0.334908	0.161	0.069	4.16245e-11	5
chr15-37785727-37787501	1.6806e-16	0.263856	0.049	0.01	4.16869e-11	5
chr4-148130107-148132114	1.72043e-16	0.330062	0.104	0.035	4.26747e-11	5
chr4-151127809-151129815	1.75998e-16	0.332834	0.121	0.044	4.36559e-11	5
chr5-100038312-100040688	1.77693e-16	0.346325	0.246	0.117	4.40762e-11	5
chr3-88204683-88205055	1.78998e-16	0.209652	0.028	0.004	4.43998e-11	5
chr13-91178314-91179538	1.80733e-16	0.245328	0.043	0.009	4.48302e-11	5
chr4-118179329-118180571	1.84898e-16	0.344985	0.216	0.101	4.58635e-11	5
chr4-35125069-35126130	1.8684e-16	0.242975	0.041	0.007	4.6345e-11	5
chr5-45856012-45858267	1.87855e-16	0.347588	0.215	0.098	4.65968e-11	5
chr18-25998754-25999941	1.92951e-16	0.224973	0.034	0.005	4.7861e-11	5
chr3-17785506-17787437	2.01188e-16	0.276101	0.056	0.013	4.99042e-11	5
chr7-19715034-19716431	2.01636e-16	0.337461	0.317	0.163	5.00152e-11	5
chr14-77593091-77594286	2.03015e-16	0.255988	0.045	0.009	5.03572e-11	5
chrX-60891914-60894642	2.1918e-16	0.297538	0.069	0.019	5.43669e-11	5
chr11-77874753-77875761	2.19874e-16	0.247673	0.042	0.008	5.4539e-11	5
chr6-86668724-86669898	2.39688e-16	0.332749	0.213	0.099	5.94539e-11	5
chr12-25124170-25125198	2.42998e-16	0.247715	0.043	0.009	6.02749e-11	5
chr11-97186839-97188831	2.46916e-16	0.319023	0.358	0.195	6.12468e-11	5
chr10-94943198-94945727	2.52777e-16	0.340095	0.136	0.053	6.27006e-11	5
chr1-77496550-77497520	2.55577e-16	0.232718	0.038	0.007	6.33951e-11	5
chr16-43623132-43624247	2.60725e-16	0.23714	0.038	0.006	6.4672e-11	5
chr1-168045965-168047326	2.75076e-16	0.25116	0.046	0.01	6.82318e-11	5
chr15-88378925-88380570	2.86766e-16	0.232642	0.037	0.006	7.11313e-11	5
chr2-168247648-168249118	2.94888e-16	0.25836	0.051	0.011	7.31461e-11	5
chr12-75817573-75819616	2.95149e-16	0.320829	0.099	0.033	7.32108e-11	5
chr4-45011689-45013194	2.96897e-16	0.333296	0.297	0.153	7.36443e-11	5
chr1-172319823-172320476	3.02864e-16	0.228754	0.036	0.006	7.51245e-11	5
chr7-99380437-99382387	3.04283e-16	0.349664	0.255	0.121	7.54764e-11	5
chr1-194613369-194614555	3.08348e-16	0.237798	0.038	0.007	7.64847e-11	5
chr9-57501403-57502490	3.08835e-16	0.247879	0.042	0.007	7.66056e-11	5
chr4-136755116-136757469	3.22137e-16	0.331478	0.106	0.035	7.99052e-11	5
chr15-84854401-84856580	3.22173e-16	0.327364	0.105	0.036	7.99141e-11	5
chr17-74527548-74529420	3.39422e-16	0.332469	0.295	0.15	8.41927e-11	5
chr8-83954822-83956160	3.41208e-16	0.348016	0.196	0.087	8.46355e-11	5
chr18-38067604-38069416	3.52823e-16	0.313976	0.094	0.03	8.75168e-11	5
chr8-45714339-45716127	3.56087e-16	0.242289	0.041	0.007	8.83263e-11	5
chr18-75695209-75698490	3.57165e-16	0.355425	0.209	0.093	8.85938e-11	5
chr19-28010426-28012454	3.57409e-16	0.344768	0.207	0.094	8.86542e-11	5
chr4-154506512-154507368	3.58102e-16	0.238022	0.038	0.006	8.88262e-11	5
chr5-111835829-111837709	3.59854e-16	0.286481	0.063	0.016	8.92607e-11	5
chr15-13392838-13393822	3.62013e-16	0.208998	0.029	0.004	8.97962e-11	5
chr17-64331241-64332780	3.62608e-16	0.332258	0.275	0.139	8.99439e-11	5
chr3-108411482-108412259	3.67232e-16	0.256582	0.051	0.012	9.10908e-11	5
chr11-81767568-81768499	3.83074e-16	0.245877	0.038	0.006	9.50203e-11	5
chr6-52824584-52825414	3.92718e-16	0.222078	0.034	0.005	9.74125e-11	5
chr18-38143923-38145949	3.98761e-16	0.330511	0.136	0.053	9.89115e-11	5
chr6-29362333-29363511	4.03894e-16	0.237519	0.039	0.007	1.00185e-10	5
chr2-115855788-115856653	4.05755e-16	0.250075	0.045	0.009	1.00646e-10	5
chr3-135437637-135439625	4.10952e-16	0.331773	0.301	0.155	1.01936e-10	5
chr7-80024169-80025819	4.15796e-16	0.329151	0.109	0.037	1.03137e-10	5
chr6-66398729-66399973	4.39111e-16	0.222467	0.033	0.005	1.0892e-10	5
chr19-7422043-7424050	4.47961e-16	0.333877	0.147	0.061	1.11115e-10	5
chr1-135602755-135603850	4.50447e-16	0.257544	0.047	0.01	1.11732e-10	5
chr9-31211036-31212978	4.55803e-16	0.33601	0.211	0.098	1.13061e-10	5
chr11-93828728-93830540	4.68612e-16	0.26731	0.054	0.013	1.16238e-10	5
chr15-67244717-67246254	4.73129e-16	0.250769	0.044	0.009	1.17358e-10	5
chr5-111740222-111741865	4.74549e-16	0.279858	0.058	0.014	1.17711e-10	5
chr6-114882235-114883792	4.79838e-16	0.323598	0.103	0.034	1.19022e-10	5
chr9-119401315-119403834	4.83147e-16	0.346801	0.158	0.064	1.19843e-10	5
chr1-136130913-136132227	4.83199e-16	0.348185	0.146	0.056	1.19856e-10	5
chr13-101766990-101769009	4.8897e-16	0.343836	0.193	0.087	1.21288e-10	5
chr5-149513384-149514809	4.89819e-16	0.29101	0.064	0.016	1.21498e-10	5
chr4-152476684-152478522	4.96437e-16	0.340087	0.167	0.07	1.2314e-10	5
chr13-83741575-83742097	4.97509e-16	0.222155	0.034	0.005	1.23406e-10	5
chr5-113542543-113543516	4.98958e-16	0.254477	0.042	0.007	1.23765e-10	5
chr1-64853261-64854344	5.10112e-16	0.24045	0.038	0.006	1.26532e-10	5
chr4-43045186-43046395	5.15292e-16	0.347072	0.138	0.051	1.27817e-10	5
chr18-21185298-21186693	5.17269e-16	0.252968	0.044	0.008	1.28307e-10	5
chr5-140940402-140941829	5.20594e-16	0.244642	0.041	0.008	1.29132e-10	5
chr6-17796868-17797936	5.21952e-16	0.244427	0.04	0.007	1.29469e-10	5
chr6-6862109-6864337	5.24477e-16	0.300449	0.078	0.023	1.30095e-10	5
chr2-154790481-154792135	5.35183e-16	0.337318	0.284	0.143	1.32751e-10	5
chr4-154603498-154604697	5.36643e-16	0.243322	0.043	0.009	1.33113e-10	5
chr15-44706194-44707336	5.54819e-16	0.271517	0.054	0.013	1.37621e-10	5
chr19-59264806-59265681	5.54889e-16	0.226481	0.034	0.006	1.37639e-10	5
chr9-41011345-41012410	5.55245e-16	0.24376	0.041	0.008	1.37727e-10	5
chr14-62836908-62838341	5.56821e-16	0.33158	0.226	0.108	1.38118e-10	5
chr12-26930062-26931206	5.60535e-16	0.21065	0.03	0.004	1.39039e-10	5
chr13-47042682-47044637	5.60693e-16	0.35382	0.226	0.103	1.39078e-10	5
chrX-12839307-12841360	5.6073e-16	0.300308	0.078	0.023	1.39087e-10	5
chrX-71049616-71052860	5.69449e-16	0.313592	0.106	0.038	1.4125e-10	5
chr8-10701152-10702921	5.83358e-16	0.242227	0.04	0.007	1.447e-10	5
chr6-143166352-143167922	5.86134e-16	0.331567	0.216	0.101	1.45389e-10	5
chr17-83213918-83216331	5.87147e-16	0.342731	0.154	0.062	1.4564e-10	5
chr1-190727409-190727886	5.91304e-16	0.207113	0.029	0.004	1.46671e-10	5
chr12-118848113-118850370	6.03051e-16	0.293919	0.069	0.019	1.49585e-10	5
chr10-87492557-87495116	6.05801e-16	0.315542	0.091	0.029	1.50267e-10	5
chr15-85625356-85626585	6.33955e-16	0.279676	0.059	0.014	1.57251e-10	5
chr8-124792692-124794910	6.41735e-16	0.349829	0.14	0.053	1.5918e-10	5
chr19-56029056-56030802	6.45997e-16	0.30362	0.078	0.022	1.60238e-10	5
chr2-115723222-115723924	6.46727e-16	0.206613	0.027	0.003	1.60419e-10	5
chr1-172047726-172050102	6.54422e-16	0.313893	0.085	0.026	1.62327e-10	5
chr10-80398571-80400256	6.56458e-16	0.329621	0.306	0.159	1.62832e-10	5
chr4-42949388-42950803	6.64727e-16	0.346935	0.201	0.089	1.64884e-10	5
chr8-11727183-11729252	6.66001e-16	0.335627	0.126	0.046	1.652e-10	5
chr14-64256317-64257657	6.77324e-16	0.241123	0.04	0.007	1.68008e-10	5
chr15-103239226-103241032	6.91645e-16	0.336265	0.233	0.111	1.71561e-10	5
chr6-114290042-114291317	7.01583e-16	0.267802	0.053	0.012	1.74026e-10	5
chr19-27216350-27218383	7.10473e-16	0.337991	0.112	0.038	1.76231e-10	5
chr9-48895671-48896677	7.22427e-16	0.232738	0.039	0.007	1.79196e-10	5
chr11-114467246-114468306	7.28489e-16	0.278759	0.059	0.014	1.80699e-10	5
chr2-106692786-106694626	7.34718e-16	0.3255	0.123	0.046	1.82244e-10	5
chr12-111813413-111814682	7.4268e-16	0.333441	0.243	0.118	1.8422e-10	5
chr18-36195817-36198122	7.63638e-16	0.314838	0.105	0.037	1.89418e-10	5
chr16-90385270-90387698	7.64674e-16	0.337778	0.156	0.063	1.89675e-10	5
chr5-133453311-133454250	7.75206e-16	0.227727	0.036	0.006	1.92288e-10	5
chr17-31563670-31565999	7.87315e-16	0.343969	0.298	0.151	1.95291e-10	5
chrX-99152480-99153595	7.95053e-16	0.245632	0.041	0.007	1.97211e-10	5
chr19-46396614-46397541	7.97377e-16	0.327204	0.154	0.063	1.97787e-10	5
chr4-88031628-88033827	8.03993e-16	0.339157	0.163	0.068	1.99428e-10	5
chr19-4755544-4757163	8.15601e-16	0.33004	0.173	0.075	2.02307e-10	5
chr8-113665912-113667672	8.20538e-16	0.25513	0.046	0.009	2.03532e-10	5
chr18-69592243-69593855	8.29087e-16	0.317773	0.097	0.032	2.05653e-10	5
chr2-94157430-94158601	8.29627e-16	0.344693	0.224	0.103	2.05786e-10	5
chr9-16499571-16502796	8.32766e-16	0.34436	0.14	0.054	2.06565e-10	5
chr18-25589878-25591308	8.35298e-16	0.288703	0.066	0.017	2.07193e-10	5
chr4-137891402-137893289	8.51394e-16	0.315305	0.089	0.027	2.11186e-10	5
chr11-34276035-34277621	8.60929e-16	0.238611	0.04	0.007	2.13551e-10	5
chr18-60924623-60926116	8.69898e-16	0.295896	0.078	0.024	2.15776e-10	5
chr7-44466900-44468842	8.70965e-16	0.341224	0.175	0.075	2.1604e-10	5
chr4-156196554-156198377	8.91435e-16	0.337401	0.161	0.068	2.21118e-10	5
chr8-92133400-92134865	8.92035e-16	0.256505	0.048	0.01	2.21267e-10	5
chr3-51275870-51277829	9.20657e-16	0.34327	0.178	0.076	2.28366e-10	5
chr6-144208876-144211174	9.61654e-16	0.313891	0.087	0.027	2.38535e-10	5
chr9-108824468-108827517	9.71214e-16	0.335458	0.139	0.054	2.40907e-10	5
chr18-36285941-36288118	9.93634e-16	0.341692	0.145	0.057	2.46468e-10	5
chr6-112884874-112886044	1.00839e-15	0.264844	0.056	0.015	2.50129e-10	5
chr2-152080331-152082832	1.00852e-15	0.336036	0.113	0.038	2.50161e-10	5
chr12-79534797-79535975	1.04192e-15	0.222031	0.033	0.005	2.58445e-10	5
chr12-84589540-84591536	1.05596e-15	0.272625	0.059	0.015	2.61928e-10	5
chr3-9654039-9655365	1.07268e-15	0.224855	0.036	0.006	2.66076e-10	5
chr18-47333224-47334112	1.08894e-15	0.250235	0.043	0.008	2.70108e-10	5
chr2-158588472-158589427	1.11156e-15	0.22982	0.036	0.006	2.75718e-10	5
chr8-15010616-15012645	1.14155e-15	0.330235	0.119	0.043	2.83157e-10	5
chr2-72978495-72981145	1.14942e-15	0.337065	0.252	0.121	2.85111e-10	5
chr1-133183637-133183839	1.15699e-15	0.19458	0.025	0.003	2.86987e-10	5
chr4-119460204-119461558	1.18105e-15	0.272683	0.059	0.015	2.92956e-10	5
chr4-110285374-110287985	1.1974e-15	0.281152	0.062	0.015	2.9701e-10	5
chr3-88531192-88532534	1.19745e-15	0.352589	0.171	0.071	2.97024e-10	5
chr5-131774615-131776244	1.22578e-15	0.279765	0.064	0.016	3.04051e-10	5
chr5-112213138-112215054	1.23721e-15	0.311818	0.106	0.038	3.06887e-10	5
chr4-95840447-95841300	1.25838e-15	0.193505	0.025	0.003	3.12138e-10	5
chr4-8798963-8799989	1.28814e-15	0.277702	0.063	0.017	3.19519e-10	5
chr14-64199250-64200680	1.29779e-15	0.292555	0.069	0.018	3.21914e-10	5
chr18-46525033-46526616	1.30219e-15	0.331223	0.256	0.127	3.23004e-10	5
chr8-108788216-108789065	1.33676e-15	0.232163	0.038	0.006	3.31579e-10	5
chr7-25076760-25077756	1.35572e-15	0.346063	0.228	0.107	3.36282e-10	5
chr12-8498540-8500920	1.36184e-15	0.334758	0.228	0.11	3.378e-10	5
chr12-77237853-77239765	1.38063e-15	0.33103	0.171	0.075	3.42462e-10	5
chr1-131351054-131352278	1.39511e-15	0.242082	0.043	0.008	3.46054e-10	5
chr11-118744506-118745798	1.40238e-15	0.260364	0.054	0.014	3.47856e-10	5
chr10-76960959-76962603	1.40531e-15	0.35641	0.196	0.085	3.48583e-10	5
chr17-4990819-4991855	1.42069e-15	0.221712	0.034	0.005	3.52397e-10	5
chr1-190653500-190655023	1.43286e-15	0.223382	0.036	0.007	3.55417e-10	5
chr5-140647745-140649860	1.44794e-15	0.33636	0.194	0.088	3.59158e-10	5
chr19-26769385-26771413	1.45097e-15	0.287678	0.071	0.02	3.5991e-10	5
chr8-87667727-87669020	1.45565e-15	0.252632	0.048	0.011	3.6107e-10	5
chr5-43232467-43235329	1.45645e-15	0.323296	0.174	0.077	3.61268e-10	5
chr11-98338443-98339651	1.47933e-15	0.253344	0.046	0.009	3.66944e-10	5
chr11-22007015-22008685	1.51043e-15	0.247163	0.045	0.01	3.74659e-10	5
chr1-178893255-178894367	1.55005e-15	0.195976	0.028	0.004	3.84486e-10	5
chr1-178318041-178319634	1.59167e-15	0.33393	0.202	0.091	3.9481e-10	5
chr2-25574128-25575660	1.60315e-15	0.349119	0.179	0.076	3.97656e-10	5
chr19-46499681-46500531	1.61889e-15	0.328137	0.148	0.062	4.0156e-10	5
chr3-105568291-105570744	1.62029e-15	0.275401	0.06	0.015	4.01908e-10	5
chr11-8863495-8864953	1.66746e-15	0.264766	0.05	0.01	4.13607e-10	5
chr1-133079410-133080880	1.68161e-15	0.270836	0.051	0.011	4.17118e-10	5
chr16-84772967-84775239	1.68489e-15	0.315295	0.092	0.029	4.17931e-10	5
chr4-41671439-41672907	1.68956e-15	0.272998	0.063	0.017	4.19091e-10	5
chr11-78496889-78498515	1.69726e-15	0.316834	0.101	0.035	4.21e-10	5
chr12-72084587-72086490	1.69781e-15	0.333703	0.304	0.157	4.21137e-10	5
chr10-119691007-119692135	1.69957e-15	0.248666	0.048	0.011	4.21574e-10	5
chr10-118867712-118870614	1.72141e-15	0.342721	0.187	0.083	4.26991e-10	5
chr1-37096977-37098518	1.7305e-15	0.262183	0.053	0.012	4.29245e-10	5
chr9-61946027-61947662	1.73298e-15	0.33076	0.123	0.045	4.2986e-10	5
chr11-20655364-20657085	1.75508e-15	0.309584	0.098	0.033	4.35342e-10	5
chr2-84742074-84744520	1.76013e-15	0.348208	0.2	0.09	4.36595e-10	5
chr8-61223577-61225106	1.77492e-15	0.317052	0.103	0.036	4.40263e-10	5
chr14-60642921-60644032	1.85996e-15	0.236328	0.043	0.009	4.61357e-10	5
chr9-57075704-57077314	1.86777e-15	0.316844	0.368	0.201	4.63294e-10	5
chr2-124470157-124471147	1.87254e-15	0.223351	0.036	0.006	4.64477e-10	5
chr10-8037262-8039050	1.89745e-15	0.25932	0.048	0.01	4.70658e-10	5
chr11-21996434-21997383	1.92225e-15	0.263114	0.049	0.01	4.76808e-10	5
chr1-134071109-134072126	1.92305e-15	0.251776	0.046	0.01	4.77007e-10	5
chr13-45963259-45966022	1.92592e-15	0.346628	0.198	0.088	4.77719e-10	5
chr2-135710873-135712277	1.96229e-15	0.257136	0.051	0.012	4.86739e-10	5
chr5-112227048-112229391	2.01835e-15	0.31223	0.104	0.037	5.00647e-10	5
chr9-25251539-25253422	2.07346e-15	0.347622	0.194	0.085	5.14316e-10	5
chr2-165325973-165327261	2.09943e-15	0.325227	0.134	0.054	5.20756e-10	5
chr11-112860416-112861696	2.154e-15	0.236828	0.039	0.007	5.34293e-10	5
chr6-118845762-118846670	2.18713e-15	0.235356	0.04	0.008	5.42511e-10	5
chr13-56207993-56209604	2.22909e-15	0.252601	0.048	0.01	5.52919e-10	5
chr8-87836575-87837800	2.23163e-15	0.318856	0.094	0.03	5.53549e-10	5
chr13-28952299-28954178	2.26328e-15	0.323485	0.122	0.046	5.61401e-10	5
chr6-38532859-38535579	2.26601e-15	0.348349	0.246	0.118	5.62076e-10	5
chr12-28460336-28461676	2.29116e-15	0.213752	0.033	0.006	5.68314e-10	5
chr4-83524585-83526092	2.29121e-15	0.337071	0.149	0.06	5.68327e-10	5
chr1-166280308-166281369	2.31806e-15	0.253527	0.045	0.009	5.74987e-10	5
chr2-33962251-33963214	2.34262e-15	0.20413	0.029	0.004	5.81079e-10	5
chr16-94312589-94314211	2.34497e-15	0.332982	0.166	0.071	5.81663e-10	5
chr19-10708973-10710524	2.39129e-15	0.310727	0.083	0.025	5.93151e-10	5
chr3-34662139-34662548	2.41017e-15	0.204629	0.029	0.004	5.97835e-10	5
chr15-38298812-38301559	2.4292e-15	0.315643	0.358	0.194	6.02555e-10	5
chr4-22300989-22302919	2.47252e-15	0.214282	0.032	0.005	6.133e-10	5
chr17-72579287-72581079	2.53247e-15	0.219124	0.034	0.005	6.28172e-10	5
chr9-58065469-58066637	2.5408e-15	0.235658	0.038	0.007	6.30237e-10	5
chr2-155517424-155518551	2.56053e-15	0.322714	0.146	0.061	6.35132e-10	5
chr10-52742495-52743319	2.58196e-15	0.236592	0.039	0.007	6.40448e-10	5
chr10-39320816-39322497	2.60334e-15	0.256225	0.049	0.011	6.45751e-10	5
chr11-114468391-114468818	2.7021e-15	0.232341	0.039	0.007	6.70248e-10	5
chr16-35596414-35597409	2.75424e-15	0.26931	0.06	0.016	6.83181e-10	5
chr1-174501436-174503903	2.7906e-15	0.314688	0.103	0.036	6.92201e-10	5
chr16-34546638-34547692	2.82263e-15	0.206555	0.029	0.004	7.00144e-10	5
chr3-88757668-88758860	2.89661e-15	0.262863	0.052	0.012	7.18496e-10	5
chr6-97616605-97618205	2.90305e-15	0.30059	0.091	0.03	7.20093e-10	5
chr3-68572027-68572962	2.91689e-15	0.267229	0.058	0.015	7.23525e-10	5
chr3-104511092-104512498	2.93417e-15	0.329468	0.161	0.07	7.27811e-10	5
chr16-70724554-70725960	2.93517e-15	0.233067	0.039	0.007	7.2806e-10	5
chr19-36896321-36898255	3.02394e-15	0.2681	0.056	0.014	7.50078e-10	5
chr9-34557535-34559094	3.02436e-15	0.252718	0.05	0.012	7.50184e-10	5
chr15-88468759-88469928	3.02862e-15	0.23393	0.039	0.008	7.51239e-10	5
chr2-13573270-13575206	3.04378e-15	0.341871	0.156	0.064	7.55e-10	5
chr7-130367002-130368346	3.06149e-15	0.222603	0.036	0.006	7.59393e-10	5
chr12-33225033-33225841	3.12714e-15	0.251487	0.045	0.009	7.75677e-10	5
chr18-54827921-54829370	3.15052e-15	0.276472	0.06	0.015	7.81477e-10	5
chr17-72917248-72919568	3.16549e-15	0.335022	0.171	0.074	7.85191e-10	5
chr10-40348474-40350218	3.20308e-15	0.340286	0.201	0.091	7.94514e-10	5
chr1-193671511-193672490	3.35367e-15	0.201703	0.028	0.004	8.31868e-10	5
chr4-155222789-155223810	3.39663e-15	0.341627	0.244	0.116	8.42523e-10	5
chr11-94327536-94329047	3.43271e-15	0.304872	0.101	0.036	8.51474e-10	5
chr16-91728171-91730158	3.4629e-15	0.310707	0.323	0.174	8.58962e-10	5
chr5-53151356-53152581	3.49474e-15	0.226862	0.036	0.006	8.66861e-10	5
chr8-69831744-69833422	3.50727e-15	0.325646	0.138	0.054	8.69967e-10	5
chr6-40434838-40436645	3.54036e-15	0.309663	0.097	0.033	8.78175e-10	5
chrX-103563121-103564372	3.56352e-15	0.261223	0.058	0.016	8.83919e-10	5
chr5-149052594-149053741	3.58901e-15	0.329763	0.151	0.063	8.90243e-10	5
chr9-118317740-118319597	3.59399e-15	0.228759	0.036	0.006	8.91478e-10	5
chr13-36297974-36298953	3.62322e-15	0.203317	0.029	0.004	8.98728e-10	5
chr13-42051123-42053236	3.66673e-15	0.341328	0.181	0.079	9.09521e-10	5
chr5-149512703-149513153	3.6725e-15	0.207437	0.029	0.004	9.10953e-10	5
chr11-80577020-80578713	3.7079e-15	0.256593	0.049	0.011	9.19734e-10	5
chr14-70016613-70018088	3.74215e-15	0.244146	0.043	0.008	9.28228e-10	5
chr1-172340543-172341940	3.76147e-15	0.267455	0.06	0.016	9.3302e-10	5
chr1-133491841-133494008	3.78151e-15	0.296884	0.094	0.033	9.37992e-10	5
chr8-25544523-25545285	3.83095e-15	0.278932	0.063	0.016	9.50256e-10	5
chr7-96474309-96475474	3.94114e-15	0.223581	0.035	0.006	9.77587e-10	5
chr3-108590678-108592330	3.9575e-15	0.324056	0.141	0.058	9.81646e-10	5
chr7-16874633-16875950	3.98845e-15	0.335584	0.225	0.107	9.89323e-10	5
chr2-34904578-34905819	4.01117e-15	0.332144	0.22	0.106	9.94958e-10	5
chr7-73644010-73644933	4.02147e-15	0.223129	0.034	0.005	9.97513e-10	5
chr9-65267503-65268442	4.10106e-15	0.250717	0.047	0.01	1.01726e-09	5
chr15-44618548-44619904	4.13717e-15	0.331204	0.174	0.075	1.02621e-09	5
chr8-12207278-12207965	4.1388e-15	0.203452	0.028	0.003	1.02662e-09	5
chr13-93303189-93304817	4.14932e-15	0.330704	0.153	0.063	1.02923e-09	5
chr3-34443711-34444632	4.15773e-15	0.208997	0.031	0.005	1.03131e-09	5
chr18-24019975-24021723	4.18997e-15	0.335104	0.141	0.056	1.03931e-09	5
chr8-12547670-12548985	4.21607e-15	0.244699	0.039	0.007	1.04578e-09	5
chr4-130804056-130805631	4.37471e-15	0.280128	0.07	0.021	1.08513e-09	5
chr11-120261038-120262864	4.38892e-15	0.324004	0.143	0.058	1.08866e-09	5
chr4-139053888-139055148	4.39359e-15	0.238243	0.041	0.008	1.08982e-09	5
chr2-148889494-148890788	4.41042e-15	0.247198	0.045	0.009	1.09399e-09	5
chr6-138424551-138425546	4.59583e-15	0.222476	0.035	0.006	1.13998e-09	5
chr12-50121671-50122830	4.61063e-15	0.209556	0.029	0.004	1.14365e-09	5
chr9-58060292-58061728	4.75903e-15	0.255128	0.048	0.01	1.18046e-09	5
chr12-29367846-29369353	4.78858e-15	0.269273	0.057	0.014	1.18779e-09	5
chr11-36072627-36074783	4.8058e-15	0.247074	0.047	0.011	1.19206e-09	5
chr9-64605302-64606495	4.85235e-15	0.274529	0.059	0.015	1.20361e-09	5
chr1-41153192-41153888	4.96697e-15	0.192687	0.026	0.003	1.23204e-09	5
chrX-18161557-18163567	5.07912e-15	0.340081	0.236	0.112	1.25986e-09	5
chr13-29823503-29824745	5.12608e-15	0.24054	0.041	0.008	1.27151e-09	5
chr3-68583774-68584630	5.53443e-15	0.226703	0.037	0.007	1.3728e-09	5
chr1-75692654-75693855	5.58199e-15	0.239266	0.047	0.011	1.3846e-09	5
chr13-60613990-60614768	5.68578e-15	0.234862	0.041	0.008	1.41034e-09	5
chr4-154502249-154503026	5.68609e-15	0.234622	0.041	0.009	1.41042e-09	5
chr19-46760791-46762413	5.77515e-15	0.330542	0.245	0.119	1.43251e-09	5
chr11-68691092-68692864	5.90416e-15	0.338475	0.258	0.128	1.46451e-09	5
chr1-166378501-166380282	5.98724e-15	0.340963	0.201	0.09	1.48512e-09	5
chr12-111038245-111040063	5.98926e-15	0.332029	0.202	0.094	1.48562e-09	5
chr9-46701984-46704129	6.08516e-15	0.260389	0.052	0.012	1.50941e-09	5
chr2-105686600-105688270	6.31327e-15	0.241702	0.046	0.01	1.56599e-09	5
chr12-25474896-25475884	6.38385e-15	0.240402	0.043	0.009	1.5835e-09	5
chr19-34877640-34879595	6.40365e-15	0.328251	0.136	0.053	1.58841e-09	5
chr18-35964355-35966266	6.62268e-15	0.29866	0.078	0.023	1.64274e-09	5
chr9-43743357-43744933	6.67088e-15	0.328992	0.14	0.056	1.65469e-09	5
chr17-17623861-17625656	6.70086e-15	0.333218	0.27	0.133	1.66213e-09	5
chr15-66285618-66287505	6.88145e-15	0.30481	0.086	0.028	1.70692e-09	5
chr1-165966122-165967003	6.988e-15	0.204091	0.031	0.005	1.73335e-09	5
chr6-6871535-6872251	7.10283e-15	0.201196	0.03	0.005	1.76183e-09	5
chr9-78480734-78482575	7.27289e-15	0.339679	0.255	0.123	1.80402e-09	5
chr1-42685958-42687219	7.45258e-15	0.262665	0.056	0.014	1.84859e-09	5
chr2-146511297-146512802	7.58694e-15	0.333784	0.174	0.075	1.88192e-09	5
chr9-41579177-41581445	7.66643e-15	0.308178	0.101	0.036	1.90163e-09	5
chr3-98318691-98320080	7.72994e-15	0.244581	0.044	0.009	1.91739e-09	5
chr13-49316366-49317121	7.73479e-15	0.211925	0.034	0.006	1.91859e-09	5
chr6-124917047-124918568	7.76489e-15	0.324695	0.176	0.077	1.92606e-09	5
chr11-117406827-117409238	7.77317e-15	0.297223	0.084	0.027	1.92811e-09	5
chr2-6463726-6464814	7.83995e-15	0.26649	0.054	0.012	1.94468e-09	5
chr12-90915654-90916754	7.85464e-15	0.226666	0.036	0.006	1.94832e-09	5
chr16-85171927-85174138	7.86439e-15	0.336021	0.138	0.053	1.95074e-09	5
chr6-54126261-54127722	7.87044e-15	0.249128	0.044	0.009	1.95224e-09	5
chr9-88481397-88483410	7.88587e-15	0.344037	0.217	0.099	1.95607e-09	5
chr13-83714764-83715878	7.92935e-15	0.241653	0.043	0.009	1.96685e-09	5
chr3-40070021-40070785	8.18069e-15	0.186726	0.024	0.003	2.0292e-09	5
chr15-103304790-103305946	8.36166e-15	0.331443	0.163	0.07	2.07408e-09	5
chr9-37358548-37360187	8.4502e-15	0.239804	0.041	0.008	2.09605e-09	5
chr15-37006777-37008026	8.5733e-15	0.334047	0.133	0.052	2.12658e-09	5
chr6-55451504-55452772	8.63214e-15	0.300704	0.083	0.025	2.14118e-09	5
chr17-15378762-15379162	9.13852e-15	0.189805	0.025	0.003	2.26678e-09	5
chr11-108934852-108935942	9.24445e-15	0.252607	0.048	0.011	2.29306e-09	5
chr9-82973974-82976200	9.39245e-15	0.326482	0.158	0.068	2.32977e-09	5
chr16-25104293-25105528	9.46247e-15	0.200103	0.028	0.004	2.34714e-09	5
chr12-29871564-29872977	9.48245e-15	0.279867	0.068	0.02	2.35209e-09	5
chr18-78336954-78338224	9.57287e-15	0.248561	0.05	0.012	2.37452e-09	5
chr12-53247642-53248995	9.5867e-15	0.26947	0.063	0.018	2.37795e-09	5
chr12-29629499-29630723	9.59127e-15	0.223323	0.039	0.008	2.37909e-09	5
chr15-87543617-87545479	9.60896e-15	0.297004	0.081	0.025	2.38347e-09	5
chr7-139388247-139389772	9.82718e-15	0.338661	0.258	0.125	2.4376e-09	5
chr18-42644299-42645288	1.00466e-14	0.231091	0.04	0.008	2.49203e-09	5
chr6-22874650-22876555	1.00954e-14	0.295957	0.077	0.023	2.50413e-09	5
chr8-120303752-120304473	1.01133e-14	0.251273	0.049	0.011	2.50857e-09	5
chr13-54371089-54373238	1.01845e-14	0.310153	0.109	0.041	2.52623e-09	5
chr12-46818024-46820154	1.02047e-14	0.322753	0.113	0.041	2.53124e-09	5
chr9-35411182-35412327	1.0248e-14	0.236741	0.041	0.008	2.54199e-09	5
chr15-86000293-86001474	1.0331e-14	0.248455	0.048	0.011	2.56258e-09	5
chr3-37418951-37420674	1.05948e-14	0.334477	0.28	0.141	2.62801e-09	5
chr3-40666884-40667700	1.07178e-14	0.208055	0.029	0.004	2.65852e-09	5
chr6-94282361-94284518	1.07731e-14	0.328774	0.164	0.07	2.67223e-09	5
chr16-84041502-84042778	1.10358e-14	0.206255	0.031	0.005	2.73739e-09	5
chr2-36202434-36204048	1.10712e-14	0.274403	0.062	0.017	2.74617e-09	5
chr12-80259013-80261079	1.12035e-14	0.335441	0.201	0.091	2.77899e-09	5
chr8-94118641-94120250	1.1218e-14	0.231631	0.044	0.011	2.7826e-09	5
chr1-92698767-92699962	1.13643e-14	0.293148	0.07	0.019	2.81887e-09	5
chr4-125194160-125195539	1.13808e-14	0.245556	0.044	0.009	2.82298e-09	5
chr9-77502086-77503836	1.1518e-14	0.238367	0.041	0.008	2.857e-09	5
chr2-71540690-71541666	1.15841e-14	0.24939	0.049	0.011	2.8734e-09	5
chr8-95351538-95353993	1.16664e-14	0.325129	0.129	0.05	2.89382e-09	5
chr15-84300964-84302760	1.16732e-14	0.283276	0.066	0.018	2.8955e-09	5
chr12-86814732-86815469	1.17297e-14	0.220566	0.036	0.007	2.90951e-09	5
chr2-146262042-146262947	1.17405e-14	0.2371	0.042	0.008	2.91219e-09	5
chr2-118203435-118204782	1.17947e-14	0.241283	0.044	0.01	2.92565e-09	5
chr7-74012336-74014455	1.19537e-14	0.315279	0.119	0.045	2.96507e-09	5
chr5-124184790-124186056	1.20101e-14	0.254689	0.053	0.013	2.97906e-09	5
chr16-22438390-22440230	1.23095e-14	0.328297	0.228	0.11	3.05333e-09	5
chr12-29526977-29528534	1.23753e-14	0.278664	0.066	0.019	3.06966e-09	5
chr1-168549701-168550981	1.24735e-14	0.207267	0.031	0.005	3.09401e-09	5
chr3-87970306-87972686	1.26567e-14	0.317475	0.104	0.036	3.13946e-09	5
chr3-97296895-97298767	1.29279e-14	0.330063	0.15	0.061	3.20673e-09	5
chr2-157750975-157753031	1.29336e-14	0.271402	0.063	0.017	3.20815e-09	5
chr12-86652357-86653128	1.29789e-14	0.246145	0.048	0.011	3.21938e-09	5
chr18-25240397-25242407	1.3251e-14	0.230551	0.041	0.008	3.28688e-09	5
chr1-194746172-194747638	1.36267e-14	0.267118	0.055	0.013	3.38005e-09	5
chr15-8780470-8782455	1.37394e-14	0.25498	0.051	0.012	3.40801e-09	5
chr2-115659637-115661183	1.38716e-14	0.22678	0.038	0.007	3.4408e-09	5
chr19-55556012-55557205	1.40977e-14	0.256752	0.054	0.014	3.4969e-09	5
chr1-42703485-42704749	1.46617e-14	0.237907	0.044	0.01	3.6368e-09	5
chr14-52010263-52011128	1.47986e-14	0.289506	0.078	0.024	3.67075e-09	5
chr16-22428249-22429734	1.47992e-14	0.297501	0.086	0.027	3.6709e-09	5
chr4-148159010-148160878	1.48551e-14	0.3377	0.168	0.069	3.68476e-09	5
chr19-42430974-42432822	1.50682e-14	0.299362	0.096	0.033	3.73761e-09	5
chr2-180953902-180955520	1.50972e-14	0.304566	0.089	0.03	3.74481e-09	5
chr11-102086919-102088955	1.52272e-14	0.328829	0.135	0.054	3.77705e-09	5
chr5-133156179-133157180	1.52346e-14	0.215516	0.032	0.005	3.77889e-09	5
chr4-124359755-124360928	1.52746e-14	0.207342	0.03	0.005	3.78882e-09	5
chr4-71229589-71231130	1.54566e-14	0.225767	0.035	0.005	3.83396e-09	5
chr10-111566537-111567446	1.56142e-14	0.236473	0.043	0.009	3.87306e-09	5
chr5-140725766-140726703	1.57432e-14	0.224325	0.036	0.007	3.90506e-09	5
chr1-190681695-190683047	1.60035e-14	0.24057	0.049	0.012	3.96962e-09	5
chr5-92082808-92084382	1.61539e-14	0.330335	0.168	0.072	4.00693e-09	5
chr5-35453833-35455259	1.6313e-14	0.260977	0.051	0.012	4.0464e-09	5
chr4-124591997-124594162	1.65616e-14	0.2376	0.043	0.009	4.10806e-09	5
chr16-91173045-91174378	1.66065e-14	0.220405	0.037	0.007	4.11919e-09	5
chr13-45805823-45806577	1.68267e-14	0.183555	0.024	0.003	4.1738e-09	5
chr9-64506401-64507171	1.69016e-14	0.207751	0.03	0.004	4.19239e-09	5
chr18-74906700-74908080	1.70379e-14	0.243224	0.044	0.009	4.22621e-09	5
chr3-107035446-107037167	1.70716e-14	0.296829	0.088	0.029	4.23456e-09	5
chr5-142905218-142907237	1.71204e-14	0.323199	0.238	0.116	4.24667e-09	5
chr13-44100073-44101544	1.71542e-14	0.25125	0.049	0.011	4.25506e-09	5
chr2-170902075-170903587	1.71719e-14	0.215741	0.033	0.005	4.25944e-09	5
chr11-87073229-87074515	1.72653e-14	0.293065	0.081	0.025	4.2826e-09	5
chr18-25639383-25640660	1.72738e-14	0.234993	0.043	0.009	4.28471e-09	5
chr8-120504080-120505619	1.73846e-14	0.299698	0.084	0.026	4.31219e-09	5
chr18-73814902-73816234	1.73896e-14	0.321411	0.154	0.065	4.31343e-09	5
chr5-112236989-112238216	1.74176e-14	0.265377	0.058	0.015	4.32037e-09	5
chr4-140246117-140247384	1.74674e-14	0.268326	0.061	0.016	4.33273e-09	5
chr11-107793112-107795981	1.75116e-14	0.320263	0.113	0.041	4.34369e-09	5
chr17-47951342-47953186	1.79542e-14	0.269339	0.061	0.016	4.45348e-09	5
chr12-24830679-24832228	1.83202e-14	0.322953	0.222	0.108	4.54428e-09	5
chr3-108209605-108211281	1.84161e-14	0.339071	0.194	0.088	4.56807e-09	5
chr15-25760360-25760635	1.84209e-14	0.201529	0.029	0.004	4.56926e-09	5
chr7-114892436-114893458	1.89888e-14	0.203206	0.029	0.004	4.71011e-09	5
chr16-34395090-34395916	1.89912e-14	0.214255	0.033	0.005	4.71071e-09	5
chr13-36734388-36736948	1.93033e-14	0.335512	0.12	0.043	4.78811e-09	5
chr1-46852637-46854476	1.96115e-14	0.328125	0.221	0.107	4.86457e-09	5
chr7-111121966-111123440	2.00117e-14	0.325177	0.156	0.067	4.96383e-09	5
chr10-121309717-121311454	2.0046e-14	0.302234	0.089	0.03	4.97236e-09	5
chr8-126666211-126668506	2.054e-14	0.327338	0.196	0.091	5.0949e-09	5
chr16-45723095-45725213	2.08006e-14	0.298405	0.083	0.027	5.15951e-09	5
chr5-124043103-124044314	2.09051e-14	0.255381	0.051	0.012	5.18545e-09	5
chr3-40744601-40746171	2.1061e-14	0.331846	0.14	0.055	5.22413e-09	5
chr16-43502918-43504056	2.12381e-14	0.252668	0.055	0.015	5.26805e-09	5
chr14-54332098-54333186	2.19597e-14	0.213793	0.032	0.005	5.44705e-09	5
chr17-84956925-84958549	2.2325e-14	0.313458	0.331	0.178	5.53764e-09	5
chr9-58096474-58097354	2.23797e-14	0.235674	0.042	0.009	5.55122e-09	5
chr16-94179016-94180801	2.26725e-14	0.250932	0.051	0.013	5.62384e-09	5
chr10-52690101-52691933	2.39857e-14	0.286577	0.08	0.026	5.94959e-09	5
chr4-107801362-107804171	2.43951e-14	0.337305	0.199	0.089	6.05112e-09	5
chr12-109545844-109546516	2.44454e-14	0.22203	0.038	0.007	6.0636e-09	5
chr12-39301114-39302503	2.44972e-14	0.222187	0.038	0.007	6.07647e-09	5
chr5-112576262-112578308	2.49583e-14	0.293695	0.079	0.024	6.19083e-09	5
chr5-64043540-64045924	2.53965e-14	0.267288	0.058	0.015	6.29952e-09	5
chr1-81593044-81594528	2.55252e-14	0.274792	0.062	0.017	6.33144e-09	5
chr10-60592620-60593893	2.61122e-14	0.24624	0.043	0.009	6.47706e-09	5
chr4-96718661-96720035	2.65067e-14	0.242255	0.044	0.009	6.5749e-09	5
chr2-158937863-158938877	2.67467e-14	0.202861	0.028	0.004	6.63444e-09	5
chr10-42590996-42592787	2.67844e-14	0.237387	0.043	0.009	6.64379e-09	5
chr5-84153003-84153910	2.70825e-14	0.189715	0.025	0.003	6.71773e-09	5
chr15-88978201-88979584	2.71484e-14	0.232969	0.039	0.007	6.73408e-09	5
chr6-91115898-91117637	2.74303e-14	0.318754	0.14	0.058	6.804e-09	5
chr3-34464728-34466118	2.76146e-14	0.209784	0.033	0.006	6.84972e-09	5
chr19-46523286-46525063	2.77495e-14	0.310362	0.116	0.045	6.88319e-09	5
chr3-154816166-154817652	2.78924e-14	0.243576	0.047	0.011	6.91862e-09	5
chr9-29801889-29804284	2.85614e-14	0.266083	0.059	0.015	7.08457e-09	5
chr9-47367236-47368954	2.88554e-14	0.254042	0.051	0.012	7.15749e-09	5
chr1-61302436-61303282	2.89944e-14	0.22127	0.035	0.006	7.19196e-09	5
chr14-103649555-103651433	2.91702e-14	0.296166	0.093	0.033	7.23557e-09	5
chr8-12319346-12320487	2.95031e-14	0.239463	0.044	0.01	7.31815e-09	5
chr4-41470176-41471467	2.97392e-14	0.249996	0.049	0.011	7.37672e-09	5
chr18-35482021-35483304	3.02968e-14	0.240064	0.044	0.009	7.51502e-09	5
chr8-12873128-12874536	3.04846e-14	0.290437	0.086	0.029	7.56163e-09	5
chr5-65763129-65765329	3.05446e-14	0.332069	0.196	0.088	7.57649e-09	5
chr3-131563888-131565522	3.08532e-14	0.33126	0.226	0.106	7.65305e-09	5
chr1-52231954-52233831	3.08663e-14	0.32728	0.179	0.08	7.65629e-09	5
chr2-90744747-90746177	3.09364e-14	0.314998	0.148	0.063	7.67367e-09	5
chr5-149439135-149441262	3.14459e-14	0.315001	0.104	0.037	7.80006e-09	5
chr15-84814783-84815896	3.18719e-14	0.217197	0.036	0.007	7.90573e-09	5
chr12-84772476-84773783	3.18852e-14	0.318475	0.173	0.077	7.90903e-09	5
chr4-105474397-105475718	3.18919e-14	0.206815	0.031	0.006	7.91068e-09	5
chr6-22793860-22795120	3.24185e-14	0.240422	0.043	0.009	8.04132e-09	5
chr18-55546730-55550257	3.252e-14	0.30496	0.098	0.034	8.06648e-09	5
chr10-40882662-40884852	3.33969e-14	0.329419	0.206	0.097	8.28401e-09	5
chr12-91551413-91552698	3.3614e-14	0.229802	0.042	0.009	8.33786e-09	5
chr5-140609425-140609886	3.41135e-14	0.23608	0.046	0.011	8.46176e-09	5
chr3-88238718-88239668	3.41549e-14	0.25115	0.047	0.01	8.47202e-09	5
chr17-29873231-29874967	3.43388e-14	0.262002	0.058	0.015	8.51763e-09	5
chrX-166344202-166345270	3.47523e-14	0.228135	0.038	0.007	8.62021e-09	5
chr15-44676129-44678033	3.50242e-14	0.23738	0.045	0.01	8.68766e-09	5
chr12-72236253-72237466	3.54224e-14	0.281906	0.072	0.021	8.78642e-09	5
chr7-123030224-123031875	3.5891e-14	0.28224	0.073	0.022	8.90264e-09	5
chr4-137679978-137682648	3.65095e-14	0.298463	0.096	0.034	9.05607e-09	5
chr3-34667895-34668299	3.66071e-14	0.168303	0.02	0.002	9.08029e-09	5
chr14-67715227-67716666	3.67147e-14	0.3065	0.35	0.194	9.10698e-09	5
chr8-33003968-33005344	3.75701e-14	0.207397	0.03	0.005	9.31916e-09	5
chr2-30718058-30719436	3.79596e-14	0.321678	0.129	0.051	9.41577e-09	5
chr11-95309223-95310971	3.91615e-14	0.325101	0.2	0.095	9.71389e-09	5
chr10-59957275-59959186	3.93595e-14	0.283072	0.068	0.019	9.76301e-09	5
chr11-81771208-81772081	3.96133e-14	0.190272	0.026	0.004	9.82597e-09	5
chr10-81292212-81293818	4.00252e-14	0.320504	0.189	0.089	9.92814e-09	5
chr2-49618927-49620446	4.05378e-14	0.300376	0.092	0.032	1.00553e-08	5
chr6-30047185-30049062	4.08763e-14	0.316211	0.132	0.053	1.01392e-08	5
chr18-16713049-16714281	4.10472e-14	0.219797	0.036	0.007	1.01816e-08	5
chr5-149488228-149489664	4.16868e-14	0.276865	0.066	0.019	1.03403e-08	5
chr11-101695523-101697844	4.27994e-14	0.260945	0.055	0.014	1.06163e-08	5
chr4-152784803-152785577	4.32963e-14	0.191896	0.026	0.003	1.07395e-08	5
chr11-84636824-84638077	4.36189e-14	0.230109	0.041	0.009	1.08195e-08	5
chr7-132247088-132248430	4.38305e-14	0.265329	0.054	0.013	1.0872e-08	5
chr2-135541013-135541890	4.45926e-14	0.201	0.029	0.004	1.10611e-08	5
chrX-11806664-11808262	4.50383e-14	0.263544	0.058	0.016	1.11716e-08	5
chr3-85115732-85116771	4.53611e-14	0.213104	0.034	0.006	1.12517e-08	5
chr18-55761750-55762578	4.54341e-14	0.20375	0.03	0.005	1.12698e-08	5
chr18-6515807-6517048	4.62867e-14	0.321439	0.138	0.057	1.14813e-08	5
chr6-24954799-24956900	4.68541e-14	0.304507	0.1	0.036	1.1622e-08	5
chr14-27166439-27167913	4.89529e-14	0.252544	0.056	0.015	1.21426e-08	5
chr12-101028533-101029992	5.02321e-14	0.315157	0.121	0.047	1.24599e-08	5
chr17-10251087-10251996	5.0324e-14	0.212183	0.031	0.005	1.24827e-08	5
chr1-94503157-94504701	5.19042e-14	0.207347	0.031	0.005	1.28747e-08	5
chr4-107822871-107823901	5.19629e-14	0.239573	0.05	0.013	1.28892e-08	5
chr6-28842026-28843367	5.26854e-14	0.242766	0.048	0.012	1.30685e-08	5
chr14-52103661-52104864	5.27245e-14	0.322051	0.194	0.09	1.30781e-08	5
chr7-35683336-35684539	5.33609e-14	0.221568	0.039	0.008	1.3236e-08	5
chr8-115157922-115159224	5.37662e-14	0.264511	0.059	0.016	1.33365e-08	5
chr1-90188490-90189634	5.45694e-14	0.194264	0.027	0.004	1.35358e-08	5
chr16-48993450-48994811	5.46837e-14	0.317724	0.119	0.045	1.35641e-08	5
chr11-32112430-32114181	5.58074e-14	0.240822	0.049	0.013	1.38429e-08	5
chrX-42360291-42362368	5.67072e-14	0.24895	0.049	0.012	1.4066e-08	5
chr19-59052660-59053493	5.71156e-14	0.185414	0.025	0.003	1.41674e-08	5
chr10-42276316-42278648	5.78653e-14	0.321056	0.322	0.171	1.43533e-08	5
chr4-138536938-138538696	5.80511e-14	0.241751	0.048	0.012	1.43994e-08	5
chr7-115865654-115867172	5.91183e-14	0.221365	0.038	0.007	1.46641e-08	5
chr4-103113884-103115242	5.92537e-14	0.306669	0.16	0.072	1.46977e-08	5
chr1-37996765-37998682	5.96284e-14	0.31749	0.212	0.101	1.47907e-08	5
chr16-5012563-5013953	5.99053e-14	0.325313	0.154	0.064	1.48593e-08	5
chr13-59143927-59144891	6.00168e-14	0.225861	0.038	0.007	1.4887e-08	5
chr14-25585280-25586468	6.05764e-14	0.311543	0.106	0.039	1.50258e-08	5
chr4-131243291-131244627	6.08622e-14	0.220831	0.039	0.008	1.50967e-08	5
chr19-6496795-6498240	6.1606e-14	0.275931	0.073	0.022	1.52812e-08	5
chr6-8421901-8422847	6.25347e-14	0.208386	0.033	0.006	1.55116e-08	5
chr12-72437485-72438264	6.26389e-14	0.187404	0.025	0.003	1.55374e-08	5
chr3-28262368-28264557	6.34324e-14	0.307093	0.112	0.042	1.57342e-08	5
chr3-65527599-65529862	6.40531e-14	0.323671	0.196	0.093	1.58882e-08	5
chr15-25752497-25753290	6.42128e-14	0.214181	0.034	0.006	1.59278e-08	5
chr6-145210363-145211860	6.4716e-14	0.327899	0.187	0.085	1.60526e-08	5
chr14-116924893-116927266	6.56457e-14	0.314363	0.158	0.069	1.62832e-08	5
chr18-56707260-56709189	6.91671e-14	0.320408	0.174	0.079	1.71567e-08	5
chr16-96845546-96846594	6.92236e-14	0.219356	0.034	0.006	1.71707e-08	5
chr2-165287350-165289103	6.92399e-14	0.290827	0.098	0.036	1.71747e-08	5
chr7-68744042-68744563	6.94805e-14	0.178245	0.023	0.003	1.72344e-08	5
chr1-137372939-137374404	7.07763e-14	0.232435	0.04	0.008	1.75558e-08	5
chr2-91327861-91329047	7.10127e-14	0.237098	0.045	0.011	1.76145e-08	5
chr16-90841760-90843031	7.13873e-14	0.228943	0.039	0.008	1.77074e-08	5
chr14-59969637-59971127	7.16886e-14	0.238583	0.044	0.01	1.77821e-08	5
chr14-79872336-79873561	7.17244e-14	0.238258	0.04	0.007	1.7791e-08	5
chr1-154156301-154157691	7.2154e-14	0.246483	0.053	0.014	1.78976e-08	5
chr11-75530407-75532715	7.24472e-14	0.327645	0.175	0.077	1.79703e-08	5
chr10-58949235-58950859	7.25914e-14	0.248931	0.05	0.012	1.80061e-08	5
chr6-34153491-34155109	7.45728e-14	0.258575	0.062	0.018	1.84976e-08	5
chr1-157038739-157040230	7.53742e-14	0.279568	0.071	0.022	1.86963e-08	5
chr8-84728224-84729045	7.54957e-14	0.246805	0.049	0.012	1.87265e-08	5
chr18-78559521-78560337	7.6168e-14	0.177002	0.023	0.003	1.88932e-08	5
chr12-118300791-118302769	7.6548e-14	0.295819	0.316	0.175	1.89875e-08	5
chr9-59290643-59292134	7.79662e-14	0.328045	0.155	0.065	1.93393e-08	5
chr12-71830484-71832174	7.79964e-14	0.32344	0.181	0.083	1.93468e-08	5
chr14-60250882-60252311	8.1001e-14	0.32553	0.143	0.058	2.0092e-08	5
chr12-69907368-69909170	8.1893e-14	0.277546	0.074	0.023	2.03133e-08	5
chr8-94550943-94552482	8.21171e-14	0.253032	0.051	0.012	2.03689e-08	5
chr6-39556892-39558670	8.23211e-14	0.309432	0.117	0.045	2.04195e-08	5
chr8-111745485-111746376	8.37014e-14	0.254213	0.054	0.014	2.07619e-08	5
chr4-105175273-105176094	8.43297e-14	0.22968	0.043	0.01	2.09177e-08	5
chr5-30737953-30738964	8.49028e-14	0.230485	0.039	0.008	2.10599e-08	5
chr4-42999522-43001259	8.54212e-14	0.321903	0.216	0.103	2.11885e-08	5
chr15-27936637-27939394	8.56697e-14	0.315974	0.139	0.058	2.12501e-08	5
chr11-95008979-95010723	8.57879e-14	0.307975	0.116	0.045	2.12794e-08	5
chr12-45073505-45074985	8.60105e-14	0.287186	0.079	0.024	2.13346e-08	5
chr5-115373622-115374548	8.77115e-14	0.191157	0.028	0.004	2.17566e-08	5
chr3-146318414-146319951	8.77476e-14	0.240157	0.048	0.012	2.17655e-08	5
chr4-149246720-149247688	8.78154e-14	0.18847	0.026	0.004	2.17823e-08	5
chr4-91376253-91377016	8.80037e-14	0.285613	0.081	0.027	2.18291e-08	5
chr2-165096000-165097084	8.83577e-14	0.198098	0.031	0.006	2.19169e-08	5
chr7-121549292-121550330	8.92061e-14	0.215452	0.034	0.006	2.21273e-08	5
chr13-84284870-84286218	8.96454e-14	0.21978	0.037	0.007	2.22363e-08	5
chr5-129761429-129762771	9.04194e-14	0.249955	0.053	0.014	2.24283e-08	5
chr13-113917228-113918972	9.13957e-14	0.252956	0.054	0.014	2.26704e-08	5
chr3-100921589-100922944	9.38028e-14	0.317505	0.267	0.138	2.32675e-08	5
chr7-131777501-131778744	9.51667e-14	0.211769	0.034	0.007	2.36058e-08	5
chr5-139892198-139893376	9.54843e-14	0.223826	0.04	0.009	2.36846e-08	5
chr10-87419253-87420622	9.69942e-14	0.222708	0.035	0.006	2.40591e-08	5
chr7-112399236-112400593	9.72071e-14	0.208934	0.036	0.008	2.41119e-08	5
chr1-91458209-91459958	9.74353e-14	0.331339	0.167	0.072	2.41685e-08	5
chr8-124283779-124285564	9.76518e-14	0.293848	0.073	0.021	2.42222e-08	5
chr3-116422748-116425293	9.78801e-14	0.321957	0.16	0.069	2.42789e-08	5
chr4-108832896-108834958	9.869e-14	0.330451	0.195	0.088	2.44798e-08	5
chr18-64789182-64790585	9.92995e-14	0.22751	0.041	0.009	2.4631e-08	5
chr11-77850300-77851803	9.95929e-14	0.276866	0.073	0.023	2.47037e-08	5
chr15-85461195-85462138	1.00531e-13	0.209424	0.033	0.006	2.49365e-08	5
chr3-103913788-103915341	1.02419e-13	0.327913	0.178	0.078	2.54048e-08	5
chr2-178326745-178328325	1.02421e-13	0.269244	0.068	0.02	2.54053e-08	5
chr1-42684092-42685190	1.02435e-13	0.235181	0.045	0.01	2.54087e-08	5
chr1-20889956-20891670	1.04016e-13	0.299952	0.106	0.04	2.58008e-08	5
chr16-91099129-91100166	1.04138e-13	0.207063	0.033	0.006	2.58312e-08	5
chr3-83765716-83767167	1.04559e-13	0.300674	0.096	0.034	2.59356e-08	5
chr18-45945590-45947002	1.05125e-13	0.256526	0.051	0.011	2.6076e-08	5
chr12-86892391-86893015	1.05342e-13	0.251827	0.054	0.015	2.61298e-08	5
chr7-80191396-80193187	1.0575e-13	0.296713	0.108	0.041	2.62309e-08	5
chr6-85187061-85188326	1.05865e-13	0.249686	0.053	0.014	2.62594e-08	5
chr6-127700748-127702239	1.06405e-13	0.254517	0.052	0.012	2.63933e-08	5
chr18-74063712-74065897	1.06468e-13	0.29786	0.09	0.03	2.64091e-08	5
chr11-104230938-104233338	1.09321e-13	0.327879	0.153	0.063	2.71167e-08	5
chr15-81189994-81191406	1.10751e-13	0.325601	0.178	0.08	2.74714e-08	5
chr15-91056144-91057317	1.14652e-13	0.210848	0.033	0.005	2.84391e-08	5
chr14-12821187-12823360	1.18452e-13	0.275067	0.078	0.027	2.93816e-08	5
chr8-12432601-12433000	1.19214e-13	0.180597	0.024	0.003	2.95706e-08	5
chr4-120259405-120260404	1.23827e-13	0.250514	0.049	0.012	3.0715e-08	5
chr4-119669397-119670992	1.25721e-13	0.24	0.048	0.012	3.11847e-08	5
chr4-131205794-131207708	1.2648e-13	0.226513	0.044	0.011	3.1373e-08	5
chr4-91371068-91372323	1.31845e-13	0.276626	0.077	0.025	3.27039e-08	5
chr7-140057445-140058704	1.32682e-13	0.251655	0.052	0.013	3.29113e-08	5
chr7-99140644-99141947	1.36167e-13	0.315212	0.259	0.131	3.37758e-08	5
chr10-105840527-105841959	1.36413e-13	0.318257	0.121	0.046	3.38367e-08	5
chr8-73142319-73143502	1.37333e-13	0.205161	0.03	0.004	3.4065e-08	5
chr2-7088645-7089933	1.37602e-13	0.234039	0.046	0.012	3.41318e-08	5
chr5-110769996-110771447	1.37629e-13	0.322072	0.249	0.124	3.41386e-08	5
chr7-68748633-68749811	1.40122e-13	0.321514	0.197	0.093	3.47569e-08	5
chr6-92090760-92092728	1.41078e-13	0.311033	0.203	0.097	3.49939e-08	5
chr6-31947774-31948828	1.4229e-13	0.201212	0.031	0.006	3.52945e-08	5
chr6-120471703-120473150	1.45359e-13	0.240136	0.045	0.01	3.60559e-08	5
chr8-4677183-4679385	1.45609e-13	0.320152	0.251	0.125	3.61179e-08	5
chr5-35892624-35894778	1.47126e-13	0.321472	0.166	0.074	3.64941e-08	5
chr17-5491131-5493283	1.47876e-13	0.329891	0.181	0.081	3.66802e-08	5
chr16-35728709-35729916	1.49281e-13	0.220605	0.036	0.006	3.70286e-08	5
chr18-84719183-84721024	1.49597e-13	0.276156	0.071	0.021	3.71072e-08	5
chr5-111677508-111679021	1.51852e-13	0.264564	0.059	0.016	3.76665e-08	5
chr4-102533632-102534939	1.53137e-13	0.219833	0.038	0.008	3.79852e-08	5
chr13-20116606-20118065	1.53207e-13	0.221663	0.036	0.007	3.80026e-08	5
chr3-107332500-107334235	1.56071e-13	0.307734	0.28	0.149	3.8713e-08	5
chr17-48999078-49000554	1.56146e-13	0.237799	0.043	0.009	3.87315e-08	5
chr18-76010839-76012402	1.57653e-13	0.277059	0.07	0.021	3.91054e-08	5
chr6-5403086-5404353	1.58395e-13	0.242877	0.044	0.01	3.92895e-08	5
chr5-120612068-120613780	1.60449e-13	0.329142	0.271	0.137	3.9799e-08	5
chr12-49394781-49395282	1.61119e-13	0.172756	0.023	0.003	3.99651e-08	5
chr8-91312725-91314133	1.63905e-13	0.318493	0.17	0.075	4.06561e-08	5
chr7-5060223-5062878	1.64875e-13	0.322294	0.259	0.13	4.08969e-08	5
chr1-152089517-152091230	1.65533e-13	0.320418	0.152	0.065	4.10599e-08	5
chr13-34826367-34828589	1.65615e-13	0.231368	0.042	0.009	4.10804e-08	5
chr4-24669125-24670543	1.69624e-13	0.212462	0.035	0.007	4.20747e-08	5
chr4-122885444-122887105	1.70076e-13	0.326066	0.202	0.095	4.2187e-08	5
chr12-28055312-28056421	1.70116e-13	0.234535	0.04	0.007	4.21968e-08	5
chr8-109436421-109437690	1.7072e-13	0.195489	0.029	0.005	4.23467e-08	5
chr8-120416227-120417533	1.7143e-13	0.285342	0.106	0.041	4.25226e-08	5
chr5-129052479-129053488	1.72211e-13	0.213547	0.036	0.007	4.27165e-08	5
chr2-71625303-71626064	1.73828e-13	0.208129	0.032	0.005	4.31175e-08	5
chr7-100371433-100372669	1.7388e-13	0.322405	0.162	0.07	4.31304e-08	5
chr7-118993667-118996617	1.74586e-13	0.320138	0.13	0.051	4.33055e-08	5
chr2-163202321-163204962	1.77442e-13	0.297767	0.092	0.032	4.4014e-08	5
chr15-85464140-85464647	1.7775e-13	0.174978	0.023	0.003	4.40902e-08	5
chr3-8666548-8668213	1.77831e-13	0.314295	0.153	0.066	4.41103e-08	5
chr10-60115168-60116571	1.78194e-13	0.266179	0.062	0.017	4.42006e-08	5
chr6-99968749-99969500	1.78745e-13	0.221922	0.038	0.008	4.43371e-08	5
chr5-124176500-124177620	1.79226e-13	0.242359	0.046	0.01	4.44566e-08	5
chr18-55145906-55147617	1.80625e-13	0.225259	0.038	0.007	4.48035e-08	5
chr4-129983689-129986710	1.81404e-13	0.300916	0.121	0.049	4.49967e-08	5
chr1-38199709-38200959	1.83384e-13	0.232818	0.043	0.009	4.54878e-08	5
chr2-160366202-160368310	1.83629e-13	0.317811	0.154	0.067	4.55486e-08	5
chr12-105960677-105961306	1.8419e-13	0.20684	0.032	0.006	4.56878e-08	5
chr15-58075583-58077428	1.84344e-13	0.332229	0.206	0.096	4.57259e-08	5
chr3-9750590-9751926	1.85751e-13	0.249236	0.056	0.016	4.60751e-08	5
chr1-77531685-77533139	1.91832e-13	0.207887	0.033	0.006	4.75834e-08	5
chr14-62584394-62586003	1.92977e-13	0.226351	0.041	0.009	4.78675e-08	5
chr14-48012155-48013184	1.93603e-13	0.18528	0.026	0.004	4.80226e-08	5
chr6-93819433-93820562	1.93773e-13	0.258671	0.048	0.01	4.80648e-08	5
chr6-134919519-134921339	2.01853e-13	0.315544	0.148	0.063	5.00691e-08	5
chr8-72160465-72161839	2.04216e-13	0.317204	0.275	0.142	5.06553e-08	5
chr4-11965459-11967015	2.0454e-13	0.318967	0.179	0.082	5.07356e-08	5
chr2-104409622-104411045	2.05399e-13	0.269556	0.072	0.022	5.09486e-08	5
chr9-41889908-41891503	2.08436e-13	0.315103	0.142	0.059	5.17019e-08	5
chr14-51912382-51914980	2.10079e-13	0.300298	0.132	0.055	5.21096e-08	5
chr14-79879115-79880853	2.11291e-13	0.222957	0.039	0.008	5.241e-08	5
chr5-21054459-21056630	2.12632e-13	0.332973	0.201	0.092	5.27427e-08	5
chr9-63879583-63882144	2.13262e-13	0.252746	0.057	0.015	5.2899e-08	5
chr17-31535305-31536414	2.14522e-13	0.248164	0.05	0.012	5.32116e-08	5
chr7-34653556-34655966	2.14769e-13	0.329737	0.168	0.074	5.32727e-08	5
chr2-165492685-165494830	2.1817e-13	0.295601	0.089	0.03	5.41164e-08	5
chr7-96832399-96833407	2.1934e-13	0.238563	0.044	0.01	5.44065e-08	5
chr4-148120776-148123011	2.25406e-13	0.271303	0.074	0.024	5.59114e-08	5
chr14-25225903-25227456	2.26218e-13	0.299823	0.096	0.033	5.61126e-08	5
chr5-114467065-114468381	2.29841e-13	0.28316	0.073	0.021	5.70113e-08	5
chr8-47673389-47676148	2.30876e-13	0.320822	0.28	0.144	5.7268e-08	5
chr9-47357671-47358715	2.33841e-13	0.244137	0.055	0.016	5.80036e-08	5
chr15-97671751-97673033	2.36534e-13	0.250564	0.055	0.015	5.86715e-08	5
chr2-92388701-92390001	2.37384e-13	0.327367	0.145	0.059	5.88824e-08	5
chr4-140102970-140104270	2.39771e-13	0.224324	0.039	0.008	5.94745e-08	5
chr16-67610564-67611823	2.45411e-13	0.197878	0.028	0.004	6.08736e-08	5
chr1-42714091-42715054	2.46748e-13	0.233436	0.044	0.01	6.12051e-08	5
chr9-102689195-102691362	2.48597e-13	0.301067	0.102	0.037	6.16636e-08	5
chr4-127226955-127228094	2.54492e-13	0.220722	0.036	0.006	6.31261e-08	5
chr6-115675431-115677216	2.57028e-13	0.307499	0.137	0.057	6.3755e-08	5
chr7-73617839-73619310	2.5703e-13	0.31433	0.189	0.088	6.37554e-08	5
chr4-63409914-63411203	2.59562e-13	0.30801	0.126	0.05	6.43835e-08	5
chr5-33273544-33275566	2.60944e-13	0.318467	0.177	0.081	6.47264e-08	5
chr2-116065552-116067659	2.62563e-13	0.302881	0.118	0.046	6.5128e-08	5
chr4-128134079-128135913	2.63106e-13	0.213684	0.036	0.007	6.52626e-08	5
chr5-131573450-131576057	2.66944e-13	0.276306	0.069	0.021	6.62146e-08	5
chr2-28387238-28388217	2.6738e-13	0.217536	0.04	0.01	6.63227e-08	5
chr8-4216157-4217967	2.72124e-13	0.286469	0.094	0.034	6.74997e-08	5
chr7-109110399-109111517	2.7255e-13	0.203043	0.033	0.006	6.76052e-08	5
chrX-77509039-77512169	2.73917e-13	0.306382	0.136	0.057	6.79443e-08	5
chr9-27191265-27193159	2.77412e-13	0.309771	0.109	0.04	6.88113e-08	5
chr10-19396249-19397956	2.81615e-13	0.220549	0.036	0.007	6.98537e-08	5
chr2-150656537-150658190	2.81821e-13	0.214034	0.036	0.007	6.99049e-08	5
chr13-18855524-18856935	2.84359e-13	0.216327	0.036	0.007	7.05344e-08	5
chr12-44337677-44338776	2.89581e-13	0.193085	0.029	0.005	7.18296e-08	5
chr9-65109151-65110191	2.95378e-13	0.261949	0.056	0.014	7.32676e-08	5
chr15-102743805-102744627	3.01219e-13	0.258691	0.055	0.014	7.47166e-08	5
chr10-40302041-40302995	3.02527e-13	0.304247	0.108	0.041	7.50408e-08	5
chr5-131459929-131460669	3.02764e-13	0.196045	0.029	0.005	7.50996e-08	5
chr15-85493875-85495027	3.03585e-13	0.234686	0.043	0.01	7.53034e-08	5
chr9-56160303-56161552	3.06291e-13	0.295745	0.096	0.035	7.59746e-08	5
chr1-178820646-178821728	3.13326e-13	0.222536	0.042	0.01	7.77197e-08	5
chr6-141567927-141569370	3.21192e-13	0.202976	0.034	0.007	7.96707e-08	5
chr8-120513726-120514608	3.22217e-13	0.243519	0.053	0.014	7.9925e-08	5
chr6-142963453-142965572	3.37031e-13	0.2992	0.109	0.042	8.35996e-08	5
chr9-10268829-10269934	3.406e-13	0.227573	0.038	0.007	8.44847e-08	5
chr14-64377460-64378775	3.42263e-13	0.23031	0.043	0.01	8.48973e-08	5
chr5-93266629-93268685	3.43478e-13	0.323443	0.189	0.088	8.51986e-08	5
chr7-139544590-139545967	3.45646e-13	0.240523	0.051	0.013	8.57365e-08	5
chr2-50127318-50129230	3.50964e-13	0.205632	0.036	0.008	8.70557e-08	5
chr5-135688394-135689884	3.51828e-13	0.322546	0.187	0.085	8.72699e-08	5
chr18-42739298-42741726	3.58442e-13	0.240748	0.05	0.013	8.89105e-08	5
chr13-29415345-29417314	3.58472e-13	0.273483	0.058	0.014	8.89179e-08	5
chr3-137056375-137058070	3.58978e-13	0.213406	0.036	0.007	8.90435e-08	5
chr11-112781347-112783160	3.60965e-13	0.295621	0.109	0.043	8.95362e-08	5
chr8-103314154-103315208	3.62517e-13	0.19747	0.029	0.004	8.99213e-08	5
chr10-80675549-80677363	3.66186e-13	0.306768	0.231	0.117	9.08312e-08	5
chr1-20905295-20906782	3.74032e-13	0.217429	0.037	0.007	9.27775e-08	5
chr5-142819416-142820152	3.7574e-13	0.278525	0.081	0.028	9.32011e-08	5
chr6-42264311-42265562	3.75994e-13	0.301786	0.161	0.074	9.32641e-08	5
chr9-45501880-45502786	3.76027e-13	0.222319	0.038	0.007	9.32723e-08	5
chr18-82872178-82872902	3.76419e-13	0.194143	0.03	0.005	9.33696e-08	5
chr5-122849418-122850908	3.79397e-13	0.306966	0.131	0.052	9.41082e-08	5
chr9-61622684-61623552	3.80362e-13	0.222508	0.038	0.007	9.43477e-08	5
chr9-107630064-107630961	3.84398e-13	0.256145	0.059	0.018	9.53489e-08	5
chr16-64850853-64852775	3.84412e-13	0.318757	0.213	0.102	9.53523e-08	5
chr7-105580572-105582040	3.84486e-13	0.285922	0.088	0.03	9.53706e-08	5
chr11-72606809-72608734	3.85331e-13	0.324725	0.211	0.1	9.55803e-08	5
chr9-61509253-61511172	3.87967e-13	0.264372	0.059	0.016	9.62342e-08	5
chr18-21001141-21002739	3.89355e-13	0.322229	0.195	0.091	9.65783e-08	5
chr13-13953732-13955310	3.91555e-13	0.32088	0.202	0.095	9.7124e-08	5
chr14-63442307-63443606	3.95589e-13	0.224047	0.041	0.01	9.81247e-08	5
[truncated: 20,728 more rows]

## Sheet: DA_gene_loci_embryo
Clusters: 5, Forebrain; 7, Midbrain; 2, Hindbrain; 9, Periventricular; 3, Meningeal/PNS; 4, Meningeal/PNS; 8, Internal; 0, Facial/bone; 1, Muscle/heart ; 10, limb; 6, Liver.
	p_val	avg_log2FC	pct.1	pct.2	p_val_adj	cluster
Sox1	1.81466e-220	0.189115	0.239	0.041	3.94144e-216	5
3110039M20Rik	6.09069e-195	0.244217	0.311	0.076	1.3229e-190	5
Foxg1	2.76456e-191	0.169693	0.203	0.034	6.00462e-187	5
Pou3f2	3.06525e-180	0.21023	0.281	0.067	6.65773e-176	5
Insm1	1.94685e-164	0.174376	0.238	0.053	4.22856e-160	5
Ttyh1	4.95677e-162	0.253734	0.413	0.138	1.07661e-157	5
Gse1	7.13579e-151	0.43539	0.991	0.883	1.54989e-146	5
Foxo6	3.70115e-146	0.303105	0.504	0.208	8.03889e-142	5
Lhx2	1.0911e-144	0.254657	0.43	0.159	2.36986e-140	5
Thtpa	3.54918e-139	0.313524	0.605	0.283	7.70881e-135	5
Ccdc33	2.73326e-136	0.343806	0.689	0.355	5.93664e-132	5
Btbd17	1.32855e-134	0.191963	0.283	0.083	2.88561e-130	5
Igfbpl1	3.87397e-134	0.199414	0.326	0.105	8.41426e-130	5
Pax6	5.06048e-132	0.225288	0.37	0.131	1.09914e-127	5
Nr2e1	6.36795e-132	0.1631	0.276	0.08	1.38312e-127	5
Dscaml1	7.06503e-130	0.413867	0.907	0.637	1.53452e-125	5
Prdm16	7.15736e-126	0.436951	0.951	0.735	1.55458e-121	5
Msi1	1.05022e-125	0.23571	0.464	0.191	2.28107e-121	5
Notch1	3.529e-125	0.344964	0.689	0.373	7.66498e-121	5
Slc6a1	3.62757e-120	0.222454	0.402	0.155	7.87907e-116	5
Lrp8	3.90142e-120	0.321355	0.702	0.384	8.47388e-116	5
Tubb2b	1.0206e-119	0.17806	0.318	0.106	2.21674e-115	5
Pipox	1.49475e-119	0.163094	0.239	0.068	3.2466e-115	5
Sall1	3.29857e-119	0.176204	0.29	0.093	7.1645e-115	5
Pou3f3	1.85956e-115	0.15905	0.252	0.075	4.03897e-111	5
Sez6	7.84639e-113	0.236894	0.47	0.206	1.70424e-108	5
Celf4	7.68869e-112	0.365392	0.907	0.644	1.66998e-107	5
Gucy1b2	5.24187e-108	0.217179	0.412	0.17	1.13853e-103	5
Gpr56	1.03637e-106	0.222329	0.512	0.236	2.25099e-102	5
Trim2	2.37473e-106	0.326351	0.731	0.425	5.15791e-102	5
Siah3	7.30927e-106	0.214461	0.462	0.202	1.58757e-101	5
Sema5b	3.34629e-105	0.302424	0.726	0.424	7.26814e-101	5
Phf21b	5.42544e-104	0.223935	0.532	0.25	1.17841e-99	5
Nuak2	9.51054e-103	0.169524	0.317	0.116	2.06569e-98	5
Msi2	1.15393e-102	0.381367	0.957	0.77	2.50633e-98	5
Kcnj10	5.39136e-102	0.183883	0.359	0.141	1.171e-97	5
Kcnk10	8.60453e-102	0.233192	0.599	0.303	1.8689e-97	5
Lemd1	1.65783e-99	0.227498	0.549	0.27	3.60081e-95	5
Rhbdl3	4.35494e-98	0.186551	0.417	0.177	9.45894e-94	5
Pank4	2.01128e-95	0.188762	0.386	0.163	4.3685e-91	5
Map1b	3.27044e-95	0.260082	0.667	0.369	7.1034e-91	5
Scrn1	7.1718e-94	0.212643	0.487	0.233	1.55771e-89	5
Igdcc3	8.6502e-93	0.206636	0.472	0.222	1.87882e-88	5
Pea15a	1.35933e-90	0.174855	0.343	0.139	2.95246e-86	5
Fam222a	2.14795e-90	0.228703	0.58	0.299	4.66535e-86	5
Lfng	3.45112e-90	0.172659	0.34	0.139	7.49582e-86	5
Bai1	6.16383e-90	0.23249	0.613	0.324	1.33878e-85	5
Celf3	1.24878e-89	0.160735	0.302	0.116	2.71235e-85	5
Ostm1	4.45602e-89	0.229923	0.557	0.287	9.67847e-85	5
Mtx1	4.34898e-88	0.192653	0.449	0.21	9.44598e-84	5
Mex3b	9.32852e-87	0.189702	0.471	0.224	2.02616e-82	5
Mn1	2.17914e-84	0.21114	0.532	0.273	4.7331e-80	5
Igsf21	5.506e-84	0.28762	0.809	0.53	1.1959e-79	5
Celsr1	4.69921e-83	0.264305	0.728	0.444	1.02067e-78	5
Lrrc4b	7.30411e-82	0.172104	0.448	0.211	1.58645e-77	5
Gnao1	8.45078e-82	0.266622	0.76	0.475	1.83551e-77	5
Cntfr	1.16707e-81	0.189893	0.465	0.227	2.53487e-77	5
Grik3	3.3169e-80	0.273456	0.78	0.501	7.2043e-76	5
Sfxn5	4.52243e-80	0.25694	0.664	0.397	9.82271e-76	5
Elfn2	1.13533e-79	0.158734	0.476	0.231	2.46593e-75	5
Gpc1	2.3026e-79	0.184205	0.485	0.241	5.00125e-75	5
Fam214b	6.12844e-79	0.169924	0.454	0.217	1.3311e-74	5
Cdh22	1.25097e-78	0.244357	0.663	0.394	2.71712e-74	5
Ptprs	6.65046e-78	0.251405	0.765	0.485	1.44448e-73	5
Ing1	3.03752e-76	0.215023	0.593	0.323	6.59749e-72	5
Ppap2b	5.21738e-76	0.219284	0.553	0.3	1.13322e-71	5
Meis2	7.89518e-76	0.25313	0.744	0.466	1.71483e-71	5
Cxxc5	1.29664e-75	0.218173	0.582	0.322	2.81631e-71	5
Zhx2	4.92119e-75	0.242413	0.732	0.452	1.06888e-70	5
Nrxn2	7.02266e-75	0.267301	0.742	0.473	1.52532e-70	5
Thbs3	1.98587e-74	0.152391	0.344	0.152	4.31332e-70	5
Myt1l	3.92996e-74	0.256701	0.887	0.631	8.53587e-70	5
Ralgapa2	6.26538e-74	0.253147	0.795	0.525	1.36084e-69	5
Slit1	7.70097e-74	0.228952	0.709	0.43	1.67265e-69	5
Tle3	1.46525e-72	0.1948	0.607	0.341	3.18253e-68	5
Ccnd2	6.52024e-72	0.167744	0.422	0.207	1.4162e-67	5
Wwc1	1.03235e-71	0.227491	0.696	0.419	2.24226e-67	5
D930015E06Rik	1.68692e-71	0.24497	0.735	0.462	3.664e-67	5
Boc	3.89892e-71	0.199349	0.607	0.342	8.46846e-67	5
Gm27027	4.61368e-71	0.15321	0.346	0.157	1.00209e-66	5
Kif26a	2.71801e-70	0.175488	0.501	0.264	5.90352e-66	5
Ildr2	7.20976e-70	0.150884	0.39	0.184	1.56596e-65	5
Nova2	9.55587e-70	0.160851	0.407	0.199	2.07554e-65	5
Acss1	3.06643e-69	0.154015	0.376	0.178	6.66028e-65	5
Alpk1	1.62639e-68	0.176598	0.467	0.244	3.53252e-64	5
Coro2b	2.14449e-67	0.216753	0.676	0.415	4.65782e-63	5
Srcin1	2.52222e-67	0.18474	0.586	0.33	5.47826e-63	5
Cdhr3	4.31885e-67	0.151399	0.422	0.209	9.38053e-63	5
Dlg4	6.76948e-67	0.176515	0.535	0.291	1.47033e-62	5
4930506M07Rik	1.47293e-66	0.154645	0.447	0.227	3.19921e-62	5
Nfib	3.28848e-66	0.299224	0.914	0.711	7.14258e-62	5
Stra6	2.37233e-65	0.193362	0.625	0.368	5.1527e-61	5
Dnaic1	3.37223e-65	0.175246	0.533	0.296	7.32448e-61	5
Bcl11a	1.32045e-63	0.194613	0.643	0.386	2.86802e-59	5
Stox2	1.14581e-62	0.219402	0.719	0.455	2.48869e-58	5
Pbx1	1.62884e-62	0.269328	0.909	0.692	3.53783e-58	5
Coro1c	3.27137e-62	0.178034	0.61	0.357	7.10541e-58	5
Bcl11b	3.37785e-62	0.210191	0.69	0.43	7.33669e-58	5
Oard1	2.1924e-61	0.152553	0.46	0.244	4.76189e-57	5
Tle1	2.9187e-61	0.151975	0.532	0.294	6.33942e-57	5
Srgap3	4.09908e-61	0.236037	0.819	0.571	8.90319e-57	5
Kif1a	4.78335e-61	0.161559	0.541	0.304	1.03894e-56	5
Setbp1	3.57764e-60	0.246788	0.866	0.622	7.77064e-56	5
Foxp4	7.28526e-60	0.193567	0.593	0.352	1.58236e-55	5
Sh3rf3	2.3328e-58	0.217436	0.808	0.559	5.06685e-54	5
Ccdc85c	8.11335e-58	0.211909	0.717	0.467	1.76222e-53	5
Macrod1	1.67582e-57	0.232909	0.842	0.612	3.63987e-53	5
Ephb1	5.54468e-57	0.215853	0.883	0.643	1.2043e-52	5
Tspan18	2.37405e-56	0.20652	0.778	0.531	5.15643e-52	5
Fam72a	2.62653e-56	0.152122	0.465	0.252	5.70482e-52	5
Nfasc	2.71112e-56	0.182608	0.713	0.454	5.88856e-52	5
Kcnd3	3.04659e-56	0.190867	0.709	0.458	6.6172e-52	5
Zmiz1	4.26633e-56	0.245339	0.914	0.719	9.26646e-52	5
Atp2b2	1.12044e-55	0.202247	0.81	0.548	2.4336e-51	5
Cdh2	2.71675e-55	0.178372	0.726	0.462	5.90078e-51	5
Zeb2	6.39002e-55	0.161018	0.576	0.34	1.38791e-50	5
Epha4	2.57826e-54	0.168698	0.59	0.353	5.59998e-50	5
Cdh4	3.83317e-54	0.230781	0.941	0.758	8.32564e-50	5
Cacna2d2	1.0668e-52	0.181255	0.713	0.462	2.31708e-48	5
Kat6b	3.69483e-52	0.218785	0.802	0.55	8.02518e-48	5
Tmem108	8.05418e-52	0.203988	0.809	0.566	1.74937e-47	5
Src	2.18712e-51	0.152245	0.603	0.361	4.75042e-47	5
Bahcc1	2.76542e-51	0.171492	0.682	0.431	6.00649e-47	5
Ntrk2	1.22832e-50	0.19405	0.814	0.569	2.66791e-46	5
Setbp1.1	1.44135e-50	0.213002	0.825	0.582	3.13061e-46	5
C530008M17Rik	5.60898e-50	0.175899	0.756	0.501	1.21827e-45	5
Sdccag8	5.34476e-49	0.203629	0.744	0.511	1.16088e-44	5
Plekha6	1.30757e-48	0.161605	0.68	0.435	2.84004e-44	5
Fam53b	4.14458e-48	0.166359	0.68	0.443	9.00202e-44	5
Gli3	6.78962e-48	0.166844	0.777	0.528	1.47471e-43	5
Tsc22d1	7.13669e-48	0.166845	0.675	0.434	1.55009e-43	5
Ephb2	5.8848e-47	0.197158	0.849	0.618	1.27818e-42	5
Zswim6	5.97077e-47	0.184827	0.722	0.482	1.29685e-42	5
Mdga1	6.48422e-47	0.154533	0.676	0.432	1.40837e-42	5
E130114P18Rik	3.68414e-46	0.186852	0.733	0.503	8.00196e-42	5
Zfp423	5.10817e-46	0.209837	0.926	0.738	1.10949e-41	5
Ano1	5.65275e-46	0.176867	0.647	0.423	1.22778e-41	5
Gsk3b	7.04422e-46	0.17118	0.738	0.498	1.53001e-41	5
Kif5c	5.89218e-45	0.157306	0.692	0.451	1.27978e-40	5
Nfix	9.21623e-45	0.203941	0.797	0.583	2.00176e-40	5
Chd7	2.30169e-44	0.152579	0.717	0.475	4.99926e-40	5
Sez6l	7.24825e-44	0.152826	0.669	0.432	1.57432e-39	5
Megf11	5.91846e-43	0.16967	0.811	0.569	1.28549e-38	5
Ppp2r2b	2.48743e-42	0.167947	0.836	0.606	5.4027e-38	5
Mvb12b	4.16325e-42	0.167305	0.788	0.541	9.04258e-38	5
Rgs3	4.36665e-42	0.168293	0.762	0.535	9.48437e-38	5
Plxna2	6.10801e-42	0.154351	0.721	0.48	1.32666e-37	5
Ncor2	2.91957e-41	0.176757	0.901	0.692	6.34131e-37	5
Bcor	4.55594e-41	0.155168	0.715	0.478	9.89551e-37	5
Msra	1.42195e-39	0.162588	0.805	0.583	3.08847e-35	5
Zfp536	3.6248e-39	0.15847	0.801	0.58	7.87306e-35	5
Vgll4	4.32519e-38	0.151073	0.744	0.508	9.39432e-34	5
Rbfox3	5.70681e-38	0.176088	0.899	0.707	1.23952e-33	5
Dennd1a	5.74252e-38	0.16463	0.877	0.658	1.24727e-33	5
Tbc1d22a	2.22104e-37	0.165139	0.789	0.579	4.8241e-33	5
Foxn3	6.77023e-37	0.163905	0.851	0.635	1.47049e-32	5
Nfia	8.17489e-37	0.175079	0.84	0.642	1.77559e-32	5
Myo10	9.67728e-37	0.159024	0.811	0.581	2.10191e-32	5
Bach2	3.00921e-36	0.176585	0.895	0.705	6.536e-32	5
Tcf4	4.59042e-36	0.187488	0.859	0.661	9.9704e-32	5
Maml3	2.72768e-33	0.181462	0.931	0.767	5.92452e-29	5
Slc39a11	6.82817e-31	0.153333	0.889	0.71	1.48308e-26	5
Crmp1	5.78716e-141	0.297962	0.566	0.219	1.25697e-136	7
Myt1l1	6.27291e-101	0.368362	0.926	0.633	1.36248e-96	7
Celf31	2.2883e-96	0.163007	0.338	0.117	4.97018e-92	7
Nacad	6.18786e-91	0.175201	0.352	0.129	1.344e-86	7
Lemd11	3.04591e-89	0.223733	0.583	0.273	6.61571e-85	7
Nrxn21	5.66161e-80	0.287448	0.803	0.474	1.2297e-75	7
Celf41	9.77287e-79	0.319163	0.928	0.649	2.12267e-74	7
Slc6a11	3.56931e-78	0.164733	0.393	0.161	7.75255e-74	7
Slit11	6.05379e-76	0.257373	0.758	0.433	1.31488e-71	7
Nova21	1.04378e-74	0.174918	0.449	0.2	2.26709e-70	7
Fam76b	2.01124e-74	0.171764	0.466	0.211	4.36842e-70	7
Nfasc1	8.89982e-73	0.246452	0.783	0.455	1.93304e-68	7
Nsg2	2.3797e-70	0.171479	0.485	0.228	5.1687e-66	7
Map1b1	2.88328e-69	0.217037	0.681	0.375	6.26247e-65	7
Jakmip1	1.05348e-67	0.177791	0.596	0.305	2.28816e-63	7
Cep57	8.93982e-67	0.162882	0.464	0.218	1.94173e-62	7
Map6	7.26472e-66	0.179989	0.552	0.28	1.5779e-61	7
Rab3c	9.87891e-64	0.194264	0.698	0.391	2.1457e-59	7
Lrp81	1.20342e-62	0.20795	0.697	0.391	2.61383e-58	7
Klf7	1.36518e-62	0.198859	0.634	0.349	2.96517e-58	7
Sez6l1	8.09691e-62	0.225525	0.731	0.432	1.75865e-57	7
Map2	1.22927e-61	0.197676	0.752	0.448	2.66998e-57	7
Sft2d1	2.17325e-61	0.17211	0.569	0.297	4.72029e-57	7
Mapt	8.60622e-61	0.202435	0.633	0.353	1.86927e-56	7
Dpf1	8.76094e-61	0.153348	0.426	0.202	1.90288e-56	7
Bai11	1.26735e-59	0.189624	0.605	0.331	2.75268e-55	7
Gpc11	5.87473e-59	0.156989	0.49	0.246	1.27599e-54	7
Apba1	2.1964e-58	0.187748	0.71	0.408	4.77058e-54	7
Kif5c1	4.30448e-58	0.211649	0.746	0.452	9.34932e-54	7
Msra1	1.40393e-57	0.227936	0.875	0.582	3.04933e-53	7
Agap1	2.14171e-57	0.259479	0.963	0.785	4.6518e-53	7
Tomm40	1.4048e-56	0.152253	0.487	0.247	3.05123e-52	7
Srrm4	2.08333e-56	0.17588	0.649	0.361	4.525e-52	7
Dpysl5	2.14751e-56	0.169196	0.601	0.326	4.6644e-52	7
Apba2	4.74611e-56	0.211067	0.815	0.505	1.03085e-51	7
Ncam1	2.67414e-54	0.223834	0.85	0.563	5.80823e-50	7
Srgap31	3.32231e-54	0.229155	0.854	0.574	7.21605e-50	7
Rev3l	1.1876e-53	0.153345	0.636	0.35	2.57946e-49	7
Tmem178b	1.46629e-53	0.215532	0.856	0.585	3.18477e-49	7
Gsk3b1	2.57106e-53	0.218488	0.779	0.5	5.58434e-49	7
Evi5l	3.36323e-53	0.170962	0.581	0.322	7.30492e-49	7
Ntrk21	4.36552e-53	0.226108	0.832	0.573	9.4819e-49	7
Dclk1	4.38347e-53	0.232541	0.859	0.587	9.5209e-49	7
Dscaml11	1.74839e-52	0.23898	0.91	0.643	3.7975e-48	7
Runx1t1	5.66127e-52	0.168877	0.644	0.371	1.22963e-47	7
Fyn	5.81396e-52	0.239064	0.869	0.607	1.26279e-47	7
Rbfox31	1.46975e-51	0.24541	0.936	0.709	3.1923e-47	7
Maml31	3.29847e-51	0.256013	0.967	0.768	7.16428e-47	7
Xkr6	5.93208e-50	0.162109	0.695	0.407	1.28845e-45	7
Tsc22d11	1.53659e-49	0.174233	0.723	0.436	3.33747e-45	7
Csrnp3	2.46593e-49	0.15986	0.641	0.369	5.356e-45	7
Pbx3	3.02942e-49	0.155143	0.67	0.386	6.5799e-45	7
Kcnd31	1.9587e-48	0.178597	0.745	0.461	4.25429e-44	7
Grik31	5.9543e-48	0.198769	0.786	0.507	1.29327e-43	7
Sobp	1.0561e-47	0.17992	0.757	0.466	2.29385e-43	7
Strbp	5.67697e-47	0.154685	0.672	0.401	1.23304e-42	7
Stox21	9.77299e-47	0.179851	0.745	0.459	2.12269e-42	7
Mtss1	1.02203e-46	0.195325	0.807	0.521	2.21984e-42	7
Gabbr2	1.25666e-45	0.204635	0.88	0.617	2.72947e-41	7
Gnao11	2.9949e-45	0.177918	0.766	0.481	6.50492e-41	7
Ephb11	7.17103e-45	0.208506	0.902	0.647	1.55755e-40	7
Zfp532	2.81806e-44	0.164708	0.686	0.416	6.12083e-40	7
Ank3	5.30542e-44	0.220075	0.936	0.729	1.15234e-39	7
Tnik	5.94724e-43	0.193636	0.903	0.636	1.29174e-38	7
Sergef	1.68962e-42	0.154882	0.751	0.48	3.66986e-38	7
Cadm1	3.7956e-42	0.198141	0.873	0.594	8.24404e-38	7
Gnaq	1.0464e-40	0.178182	0.79	0.53	2.27279e-36	7
Spock1	1.78379e-40	0.186217	0.908	0.675	3.8744e-36	7
Igsf211	2.27036e-40	0.172722	0.809	0.536	4.93122e-36	7
Trim21	4.75484e-40	0.15987	0.689	0.435	1.03275e-35	7
Tspan5	2.4591e-39	0.165376	0.762	0.501	5.34117e-35	7
Cdh41	1.3743e-37	0.189036	0.95	0.762	2.98497e-33	7
Mvb12b1	1.37628e-37	0.182513	0.805	0.545	2.98928e-33	7
Grin2b	5.92091e-36	0.161102	0.882	0.633	1.28602e-31	7
Zswim61	5.47391e-35	0.156771	0.736	0.487	1.18893e-30	7
Trio	8.06216e-34	0.201251	0.943	0.734	1.7511e-29	7
Rere	2.45226e-33	0.180489	0.898	0.678	5.3263e-29	7
Klhl29	2.49173e-31	0.163136	0.89	0.661	5.41205e-27	7
Pbx11	1.31748e-30	0.178698	0.913	0.697	2.86157e-26	7
Bach21	2.79017e-30	0.164651	0.925	0.707	6.06025e-26	7
Ephb21	5.56736e-30	0.156174	0.86	0.623	1.20923e-25	7
Arid1b	1.96698e-29	0.157093	0.95	0.742	4.27227e-25	7
Snd1	1.01371e-26	0.153055	0.914	0.712	2.20178e-22	7
Myt1l2	4.66197e-51	0.242476	0.777	0.637	1.01258e-46	2
Rbfox32	8.54995e-48	0.231802	0.84	0.708	1.85705e-43	2
Ank31	2.06689e-44	0.208792	0.858	0.728	4.48928e-40	2
Ncam11	9.57138e-44	0.203973	0.699	0.566	2.0789e-39	2
Xkr61	5.37423e-43	0.180303	0.555	0.409	1.16728e-38	2
Nrxn22	3.02316e-42	0.19629	0.629	0.479	6.5663e-38	2
Tmem178b1	1.58036e-36	0.166175	0.726	0.587	3.43254e-32	2
Agap11	6.8807e-36	0.18717	0.895	0.784	1.49449e-31	2
Crmp11	8.71438e-36	0.166889	0.344	0.229	1.89276e-31	2
Apba21	2.23364e-32	0.167316	0.631	0.512	4.85147e-28	2
Gabbr21	1.73724e-30	0.162168	0.741	0.621	3.77329e-26	2
Apba11	3.35598e-29	0.153693	0.525	0.416	7.28919e-25	2
Kif5c2	4.20512e-29	0.162029	0.575	0.459	9.13352e-25	2
Fyn1	6.47137e-29	0.172366	0.723	0.611	1.40558e-24	2
Dclk11	6.87975e-29	0.157247	0.707	0.591	1.49428e-24	2
Nfasc2	1.02088e-28	0.156199	0.578	0.464	2.21734e-24	2
Gnao12	3.60478e-27	0.151633	0.602	0.487	7.82958e-23	2
Mapt1	9.25289e-27	0.154172	0.468	0.36	2.00973e-22	2
Sez6l2	1.14611e-25	0.150617	0.551	0.44	2.48935e-21	2
Celf42	1.14012e-24	0.16196	0.763	0.655	2.47635e-20	2
Gnaq1	1.34839e-24	0.150086	0.642	0.535	2.92869e-20	2
Gm10800	9.22439e-202	1.56304	1	0.909	2.00354e-197	9
Gm10801	8.70157e-199	1.45612	0.998	0.808	1.88998e-194	9
Gm11168	1.18053e-170	0.630559	0.709	0.185	2.5641e-166	9
Gm10722	1.18232e-165	0.707646	0.747	0.217	2.56801e-161	9
Chl1	5.33554e-162	1.04417	0.987	0.64	1.15888e-157	9
Gm21738	7.42491e-154	0.868826	0.87	0.343	1.61269e-149	9
Sfi1	3.68249e-150	0.956443	0.949	0.529	7.99837e-146	9
Gm10717	2.35635e-137	0.640134	0.734	0.237	5.11799e-133	9
4930468A15Rik	1.24099e-119	0.435755	0.481	0.117	2.69544e-115	9
Drg1	3.74147e-116	0.816014	0.94	0.609	8.12648e-112	9
Mageb18	5.53495e-111	0.721986	0.857	0.411	1.20219e-106	9
Gria3	4.87454e-85	0.578064	0.74	0.336	1.05875e-80	9
Gm10719	2.82238e-82	0.262686	0.328	0.075	6.13021e-78	9
Zcchc16	1.91912e-81	0.635618	0.798	0.412	4.16834e-77	9
Trpc5	1.63051e-76	0.541758	0.734	0.35	3.54146e-72	9
Enox2	3.45183e-75	0.53612	0.734	0.357	7.49736e-71	9
Gab3	1.50611e-73	0.372801	0.466	0.155	3.27127e-69	9
Atp11c	4.9771e-73	0.562228	0.781	0.419	1.08103e-68	9
C130026I21Rik	5.36716e-73	0.340924	0.464	0.15	1.16575e-68	9
6030498E09Rik	6.84246e-73	0.431879	0.549	0.209	1.48618e-68	9
Zc3h12b	1.03879e-70	0.467896	0.596	0.244	2.25625e-66	9
Efhc2	1.3674e-69	0.454536	0.568	0.227	2.96998e-65	9
Htr2c	2.59432e-69	0.411511	0.615	0.256	5.63486e-65	9
Eda	6.5703e-69	0.535935	0.798	0.433	1.42707e-64	9
Gpr112	3.06263e-68	0.357794	0.481	0.168	6.65204e-64	9
Phex	3.91754e-68	0.457581	0.677	0.31	8.5089e-64	9
Ophn1	1.39893e-67	0.499083	0.77	0.403	3.03847e-63	9
Mroh2a	1.09218e-66	0.517972	0.734	0.38	2.37221e-62	9
Nlrp5	2.17368e-66	0.231102	0.306	0.078	4.72124e-62	9
F8	7.11905e-66	0.42015	0.547	0.218	1.54626e-61	9
Col4a6	3.96945e-65	0.509812	0.715	0.366	8.62164e-61	9
Skint6	9.1122e-64	0.520786	0.783	0.421	1.97917e-59	9
Gm7073	3.63134e-61	0.279951	0.402	0.131	7.88727e-57	9
Abca13	6.57044e-60	0.533764	0.853	0.544	1.4271e-55	9
Grin2a	5.21606e-58	0.514968	0.836	0.537	1.13293e-53	9
Prrg1	3.48963e-57	0.324037	0.485	0.186	7.57948e-53	9
Ceacam5	5.25609e-57	0.178057	0.251	0.062	1.14162e-52	9
Ralyl	5.52244e-57	0.416475	0.651	0.31	1.19947e-52	9
Sh3kbp1	6.07381e-56	0.486843	0.817	0.494	1.31923e-51	9
Slc9a7	8.78032e-56	0.38699	0.562	0.249	1.90709e-51	9
Trdn	5.88532e-55	0.43585	0.777	0.422	1.27829e-50	9
Pola1	1.97434e-54	0.459474	0.726	0.39	4.28827e-50	9
Tex11	2.50305e-54	0.345533	0.536	0.228	5.43662e-50	9
Ar	2.59526e-54	0.362586	0.509	0.213	5.63691e-50	9
St18	1.36768e-53	0.45509	0.766	0.445	2.9706e-49	9
Hsf3	2.14954e-53	0.304704	0.402	0.143	4.66881e-49	9
Dgkk	3.7072e-53	0.328549	0.423	0.158	8.05203e-49	9
Kir3dl2	4.19092e-53	0.230656	0.313	0.094	9.10267e-49	9
Oca2	3.77326e-52	0.429754	0.709	0.382	8.19553e-48	9
Chrm3	4.2136e-52	0.500342	0.864	0.578	9.15194e-48	9
Obox3	5.36826e-52	0.174505	0.236	0.059	1.16599e-47	9
Col4a5	2.03034e-51	0.359053	0.532	0.235	4.40989e-47	9
Pak3	4.89359e-51	0.440034	0.717	0.386	1.06289e-46	9
Ccnb3	5.99412e-51	0.234384	0.264	0.074	1.30192e-46	9
Galntl6.1	1.15437e-50	0.485769	0.794	0.506	2.50729e-46	9
Cdh12	1.76647e-50	0.450926	0.789	0.477	3.83677e-46	9
Gabrb1	2.43483e-50	0.471635	0.809	0.503	5.28845e-46	9
Glra2	8.77186e-50	0.332772	0.543	0.237	1.90525e-45	9
Gm364	1.05481e-49	0.245861	0.326	0.105	2.29106e-45	9
Klf8	1.11939e-49	0.360097	0.54	0.244	2.43131e-45	9
Hs3st4	1.34614e-49	0.454228	0.819	0.524	2.92382e-45	9
Luzp2	1.64704e-49	0.455045	0.762	0.465	3.57737e-45	9
Gm7247	1.71941e-49	0.341661	0.521	0.229	3.73455e-45	9
Catsperb	2.00839e-49	0.310508	0.547	0.24	4.36222e-45	9
Gm10715	2.34663e-49	0.177698	0.219	0.054	5.09688e-45	9
Gm5155	2.6547e-49	0.196864	0.238	0.063	5.766e-45	9
Dnah5	7.20153e-49	0.418656	0.698	0.379	1.56417e-44	9
Mcf2	1.01474e-48	0.302992	0.428	0.167	2.20401e-44	9
Dock11	1.70245e-48	0.357862	0.604	0.301	3.69773e-44	9
Agbl1	8.97599e-48	0.439088	0.787	0.499	1.94959e-43	9
Cpne4	9.38111e-48	0.444428	0.853	0.556	2.03758e-43	9
Gucy2f	9.5543e-48	0.254421	0.421	0.16	2.07519e-43	9
A330008L17Rik	1.21344e-47	0.455575	0.702	0.389	2.6356e-43	9
Shroom4	1.30538e-47	0.386153	0.651	0.336	2.83529e-43	9
Khdrbs2	1.36497e-47	0.467106	0.847	0.545	2.96472e-43	9
Hdac8	1.40501e-47	0.424988	0.619	0.32	3.05168e-43	9
Sult2a4	3.3439e-47	0.228708	0.296	0.093	7.26296e-43	9
Tex16	3.37885e-47	0.266429	0.377	0.138	7.33886e-43	9
Trhde	3.75994e-47	0.44287	0.806	0.493	8.1666e-43	9
Nlrp9c	1.28048e-46	0.218131	0.281	0.085	2.78119e-42	9
Scaper	1.645e-46	0.399968	0.713	0.397	3.57294e-42	9
Kcnh8	1.9233e-46	0.405056	0.755	0.453	4.17742e-42	9
Scml2	2.39096e-46	0.282969	0.404	0.154	5.19317e-42	9
Kcnab1	2.62866e-46	0.410499	0.749	0.42	5.70944e-42	9
Arhgap36	4.19873e-46	0.208855	0.262	0.077	9.11965e-42	9
Gpr158	8.70984e-46	0.455764	0.791	0.494	1.89178e-41	9
Fam172a	1.09805e-45	0.435697	0.83	0.531	2.38497e-41	9
Heph	1.49856e-45	0.256621	0.379	0.14	3.25487e-41	9
Kctd16	1.56272e-45	0.361861	0.743	0.425	3.39423e-41	9
Ccdc178	1.63746e-45	0.396164	0.743	0.433	3.55657e-41	9
Cpa6	1.72517e-45	0.416755	0.774	0.467	3.74708e-41	9
Cdh8	1.75168e-45	0.419723	0.777	0.476	3.80466e-41	9
Shisa6	2.22104e-45	0.415476	0.709	0.407	4.82409e-41	9
Grm3	4.43281e-45	0.371088	0.668	0.354	9.62806e-41	9
Ppef1	7.48369e-45	0.272448	0.377	0.142	1.62546e-40	9
Arhgef6	7.73287e-45	0.291144	0.44	0.181	1.67958e-40	9
Hdx	8.00677e-45	0.296047	0.434	0.176	1.73907e-40	9
Maob	1.45557e-44	0.291366	0.391	0.151	3.16151e-40	9
Hnf4g	2.29242e-44	0.289088	0.487	0.21	4.97913e-40	9
Hs6st2	2.54611e-44	0.442115	0.689	0.398	5.53016e-40	9
Gabra3	2.68017e-44	0.35907	0.511	0.236	5.82132e-40	9
Spata16	2.74654e-44	0.408729	0.749	0.441	5.96549e-40	9
Thoc2	4.11941e-44	0.307395	0.445	0.185	8.94736e-40	9
Wnk3	6.00846e-44	0.266088	0.387	0.15	1.30504e-39	9
Unc13c	6.13194e-44	0.446895	0.815	0.526	1.33186e-39	9
Esr1	7.45074e-44	0.443215	0.749	0.454	1.6183e-39	9
Fam122c	1.11619e-43	0.213626	0.277	0.088	2.42437e-39	9
Ctps2	2.42533e-43	0.29216	0.504	0.23	5.26781e-39	9
Dnah7c	3.3122e-43	0.367831	0.694	0.379	7.19409e-39	9
Klhl4	3.76085e-43	0.185092	0.294	0.096	8.16857e-39	9
Map3k15	9.87738e-43	0.323215	0.464	0.203	2.14537e-38	9
Tmem132b	9.9272e-43	0.402586	0.764	0.461	2.15619e-38	9
Phka1	1.53368e-42	0.274492	0.423	0.175	3.33115e-38	9
Dnah7a	1.94702e-42	0.341977	0.651	0.353	4.22892e-38	9
Thrb	2.67227e-42	0.424311	0.785	0.511	5.80416e-38	9
Gabrb3	2.97445e-42	0.389272	0.694	0.402	6.46051e-38	9
Xkr4	3.69072e-42	0.402538	0.811	0.54	8.01624e-38	9
Cntn3	9.32428e-42	0.358394	0.683	0.387	2.02523e-37	9
Agmo	1.09246e-41	0.378744	0.679	0.379	2.37282e-37	9
Gm14569	1.72862e-41	0.169706	0.262	0.081	3.75457e-37	9
Nup62cl	1.74386e-41	0.196118	0.257	0.08	3.78767e-37	9
Gpr64	2.61901e-41	0.228386	0.417	0.169	5.68849e-37	9
Snrpn.1	2.67679e-41	0.289273	0.519	0.242	5.81398e-37	9
Thsd7a	3.06181e-41	0.414324	0.789	0.5	6.65025e-37	9
Skint2	4.49475e-41	0.243826	0.323	0.116	9.7626e-37	9
Ano4	6.79921e-41	0.406288	0.781	0.495	1.47679e-36	9
Gucy1a2	9.33077e-41	0.367825	0.685	0.401	2.02664e-36	9
Kcnn2	1.23488e-40	0.421622	0.815	0.525	2.68217e-36	9
Cask	1.2393e-40	0.398181	0.726	0.443	2.69176e-36	9
Otud7a	1.43369e-40	0.379903	0.789	0.494	3.11397e-36	9
Rit2	1.72022e-40	0.376988	0.7	0.407	3.73631e-36	9
Spock3	3.15247e-40	0.348527	0.74	0.434	6.84716e-36	9
Cntn6	3.21845e-40	0.404533	0.728	0.44	6.99048e-36	9
Kctd8	4.02381e-40	0.358067	0.621	0.332	8.73973e-36	9
Pof1b	6.77461e-40	0.193871	0.257	0.082	1.47145e-35	9
Cnksr2	6.88798e-40	0.324993	0.549	0.276	1.49607e-35	9
Emr1	9.84615e-40	0.236382	0.387	0.156	2.13858e-35	9
Gm5127	1.22793e-39	0.228172	0.4	0.161	2.66707e-35	9
Psg16	1.53433e-39	0.183285	0.289	0.099	3.33257e-35	9
Sytl5	2.44844e-39	0.223362	0.33	0.122	5.318e-35	9
Mei4	2.91486e-39	0.355458	0.691	0.396	6.33107e-35	9
Plcxd3	3.53723e-39	0.334845	0.53	0.267	7.68287e-35	9
Dnah9	7.01995e-39	0.41493	0.726	0.439	1.52473e-34	9
Prb1	9.01136e-39	0.160204	0.296	0.101	1.95727e-34	9
Ofcc1	1.07242e-38	0.373606	0.657	0.369	2.32929e-34	9
Ube2e2	1.19224e-38	0.403468	0.738	0.462	2.58954e-34	9
Adcy2	2.68837e-38	0.410658	0.804	0.531	5.83914e-34	9
Skint4	3.10225e-38	0.23384	0.343	0.13	6.73808e-34	9
Loxhd1	5.15561e-38	0.327863	0.551	0.278	1.1198e-33	9
Grm1	5.18369e-38	0.409709	0.751	0.48	1.1259e-33	9
Cyp2c29	6.05017e-38	0.177692	0.221	0.066	1.3141e-33	9
Klhl1	9.14413e-38	0.378835	0.734	0.454	1.9861e-33	9
Nox1	1.02021e-37	0.30059	0.443	0.203	2.21589e-33	9
Kcnb2	1.13343e-37	0.417638	0.798	0.544	2.46182e-33	9
Nlrp9b	1.13966e-37	0.159991	0.23	0.07	2.47535e-33	9
Pou6f2	1.26943e-37	0.370141	0.681	0.407	2.7572e-33	9
Diap3	1.34844e-37	0.433073	0.832	0.59	2.92882e-33	9
4930578C19Rik	1.44607e-37	0.180803	0.24	0.076	3.14086e-33	9
Slco6d1	1.7028e-37	0.222047	0.362	0.145	3.69848e-33	9
Rps6ka3	2.37218e-37	0.291836	0.534	0.265	5.15238e-33	9
Fam120c	2.71285e-37	0.283171	0.462	0.213	5.89232e-33	9
Oprm1	2.98369e-37	0.367749	0.679	0.398	6.48058e-33	9
Msn	3.09022e-37	0.249759	0.372	0.154	6.71195e-33	9
Caln1	3.64254e-37	0.378256	0.838	0.571	7.9116e-33	9
Slc35f4	4.32382e-37	0.341206	0.638	0.356	9.39134e-33	9
Ros1	5.55167e-37	0.269551	0.445	0.201	1.20582e-32	9
Il13ra1	9.98562e-37	0.209241	0.289	0.104	2.16888e-32	9
Kcnh7	1.21896e-36	0.382609	0.809	0.544	2.64758e-32	9
Zdhhc15	1.4104e-36	0.24589	0.426	0.189	3.06338e-32	9
Rsrc1	1.79308e-36	0.361175	0.713	0.441	3.89456e-32	9
Wdr17	2.34508e-36	0.320557	0.636	0.356	5.09352e-32	9
Fmr1nb	2.43581e-36	0.156783	0.211	0.062	5.29059e-32	9
Cdh20	2.57096e-36	0.345802	0.615	0.343	5.58413e-32	9
Arhgef9	2.58966e-36	0.286127	0.481	0.23	5.62473e-32	9
Gria4	2.65606e-36	0.360672	0.732	0.436	5.76896e-32	9
Npsr1	3.64771e-36	0.315	0.568	0.302	7.92283e-32	9
Mamld1	4.56632e-36	0.292127	0.445	0.203	9.91805e-32	9
Chst9	4.70221e-36	0.325632	0.685	0.405	1.02132e-31	9
Ttc6	5.42581e-36	0.291298	0.517	0.256	1.17849e-31	9
Grin2b1	5.95437e-36	0.391612	0.883	0.644	1.29329e-31	9
Samsn1	9.5297e-36	0.281492	0.498	0.243	2.06985e-31	9
Hecw1	9.90123e-36	0.325313	0.698	0.413	2.15055e-31	9
Dok6	1.21994e-35	0.379357	0.757	0.498	2.64972e-31	9
Reln	1.262e-35	0.379442	0.843	0.587	2.74107e-31	9
Nxph1	1.2908e-35	0.328292	0.706	0.42	2.80361e-31	9
Pls3	1.33351e-35	0.233565	0.404	0.174	2.89639e-31	9
Spag17	1.53731e-35	0.27563	0.643	0.358	3.33904e-31	9
Lrrc7	1.87771e-35	0.375176	0.843	0.574	4.07839e-31	9
Trappc9	2.6633e-35	0.393616	0.913	0.72	5.78469e-31	9
Lrfn5	3.49789e-35	0.362595	0.67	0.396	7.59742e-31	9
Cadps	6.33646e-35	0.404678	0.862	0.622	1.37628e-30	9
Mgam	7.22108e-35	0.250647	0.449	0.207	1.56842e-30	9
Aoah	7.30899e-35	0.308181	0.579	0.314	1.58751e-30	9
Kif4	7.31861e-35	0.223156	0.387	0.166	1.5896e-30	9
Nhs	7.38366e-35	0.38515	0.747	0.483	1.60373e-30	9
Clcn5	8.58609e-35	0.348069	0.583	0.319	1.8649e-30	9
Impg1	9.75751e-35	0.257434	0.472	0.225	2.11933e-30	9
Cngb3	1.0409e-34	0.307413	0.56	0.297	2.26084e-30	9
Klhl32	1.06614e-34	0.33211	0.651	0.386	2.31566e-30	9
Cntnap3	1.16693e-34	0.247007	0.449	0.209	2.53458e-30	9
Klhl13	1.56229e-34	0.295373	0.462	0.22	3.3933e-30	9
Ppfia2	1.68733e-34	0.358278	0.815	0.549	3.66488e-30	9
Brinp3	1.85193e-34	0.377983	0.709	0.44	4.0224e-30	9
Col28a1	2.09692e-34	0.315637	0.566	0.304	4.55451e-30	9
Nlrp2	2.20673e-34	0.158128	0.221	0.07	4.79301e-30	9
Nlrp1a	2.53263e-34	0.153689	0.217	0.068	5.50087e-30	9
Rps6ka6	2.62876e-34	0.252185	0.445	0.207	5.70967e-30	9
Tmem232	3.04756e-34	0.318996	0.621	0.348	6.6193e-30	9
Gm5622	4.14778e-34	0.168176	0.287	0.105	9.00897e-30	9
Pkhd1l1	4.55058e-34	0.240357	0.43	0.195	9.88386e-30	9
Synpr	4.9433e-34	0.340196	0.715	0.444	1.07368e-29	9
Col22a1	5.12979e-34	0.35177	0.668	0.412	1.11419e-29	9
Kcnh5	7.33467e-34	0.32878	0.653	0.374	1.59309e-29	9
Pfkfb1	7.57998e-34	0.153189	0.26	0.09	1.64637e-29	9
Srpx	7.65918e-34	0.21458	0.349	0.145	1.66357e-29	9
Chrdl1	2.11658e-33	0.223118	0.377	0.162	4.59722e-29	9
Slc22a22	2.2428e-33	0.31131	0.547	0.288	4.87135e-29	9
Pir	2.85205e-33	0.233659	0.368	0.16	6.19465e-29	9
Il23r	4.32687e-33	0.169089	0.302	0.115	9.39796e-29	9
Amph	4.42965e-33	0.304264	0.574	0.313	9.6212e-29	9
Ntng1	5.73346e-33	0.340089	0.745	0.483	1.24531e-28	9
Olfm3	5.80296e-33	0.257221	0.564	0.297	1.2604e-28	9
Car5b	6.15881e-33	0.195622	0.268	0.098	1.33769e-28	9
Rpgr	7.49252e-33	0.277457	0.472	0.237	1.62738e-28	9
Vmn2r7	1.05596e-32	0.251349	0.417	0.19	2.29355e-28	9
Vwc2l	1.11397e-32	0.254958	0.491	0.244	2.41954e-28	9
Fam110b	1.20171e-32	0.394595	0.828	0.593	2.61011e-28	9
Gm13247	1.27347e-32	0.166073	0.285	0.106	2.76598e-28	9
Apbb1ip	1.34394e-32	0.222206	0.396	0.177	2.91904e-28	9
Abcb7	1.38699e-32	0.247948	0.398	0.182	3.01255e-28	9
Sphkap	1.44846e-32	0.246142	0.483	0.239	3.14606e-28	9
Myo5b	1.58779e-32	0.379958	0.77	0.527	3.44868e-28	9
Fgf12	1.77134e-32	0.326709	0.653	0.386	3.84735e-28	9
Fam46d	1.89167e-32	0.17623	0.298	0.115	4.10871e-28	9
Ptchd4	1.90263e-32	0.286773	0.53	0.278	4.13251e-28	9
Naip2	1.97145e-32	0.165567	0.251	0.088	4.28199e-28	9
Pclo	2.0025e-32	0.333068	0.721	0.447	4.34944e-28	9
Alg13	2.08644e-32	0.18926	0.264	0.095	4.53176e-28	9
Gm20449	2.23033e-32	0.193186	0.321	0.128	4.84428e-28	9
Abca16	2.60631e-32	0.222505	0.398	0.18	5.66091e-28	9
Nebl	4.17374e-32	0.356041	0.764	0.516	9.06535e-28	9
1700007G11Rik	4.24901e-32	0.352262	0.815	0.554	9.22884e-28	9
Ano3	5.3983e-32	0.300865	0.668	0.393	1.17251e-27	9
Tmem117	5.69626e-32	0.380084	0.819	0.598	1.23723e-27	9
Zfp804a	5.77931e-32	0.304397	0.538	0.289	1.25527e-27	9
Lhfpl1	6.40799e-32	0.217994	0.26	0.095	1.39182e-27	9
Fam135b	6.93586e-32	0.330253	0.649	0.391	1.50647e-27	9
Rgs7	7.09109e-32	0.357221	0.787	0.558	1.54018e-27	9
Cntnap4	7.28382e-32	0.321696	0.668	0.403	1.58205e-27	9
Necab1	7.82138e-32	0.277597	0.538	0.28	1.6988e-27	9
Morc1	8.0811e-32	0.307481	0.528	0.286	1.75521e-27	9
Themis	8.94953e-32	0.282413	0.54	0.291	1.94384e-27	9
4930516K23Rik	1.0839e-31	0.236712	0.406	0.187	2.35423e-27	9
Vwc2	1.13711e-31	0.273232	0.517	0.27	2.46981e-27	9
Gria1	1.22776e-31	0.338158	0.745	0.494	2.66669e-27	9
Ndst4	1.34596e-31	0.337709	0.687	0.424	2.92342e-27	9
Mbnl3	1.5395e-31	0.199297	0.338	0.142	3.34379e-27	9
Pdgfd	1.54672e-31	0.291785	0.579	0.318	3.35947e-27	9
Tmem29	1.58872e-31	0.21251	0.323	0.133	3.4507e-27	9
Frk	1.60644e-31	0.250984	0.409	0.189	3.4892e-27	9
Abca15	1.69579e-31	0.177812	0.319	0.128	3.68325e-27	9
Col19a1	1.84865e-31	0.342867	0.713	0.456	4.01526e-27	9
Reps2	1.97135e-31	0.291987	0.602	0.343	4.28178e-27	9
Itgbl1	2.34745e-31	0.273108	0.598	0.332	5.09866e-27	9
Dpy19l2	2.36795e-31	0.229292	0.404	0.186	5.14319e-27	9
Wdr64	2.52909e-31	0.241118	0.436	0.207	5.49318e-27	9
Gm13251	2.64424e-31	0.151734	0.213	0.069	5.74329e-27	9
E030030I06Rik	2.67345e-31	0.1887	0.362	0.154	5.80674e-27	9
Htr7	2.90047e-31	0.207018	0.366	0.159	6.29981e-27	9
Pde1c	3.03854e-31	0.294684	0.66	0.396	6.59972e-27	9
Tceal3	3.06318e-31	0.190274	0.298	0.117	6.65324e-27	9
Zbbx	3.25693e-31	0.227275	0.404	0.186	7.07405e-27	9
Shisa9	3.26412e-31	0.332441	0.726	0.457	7.08967e-27	9
4921504E06Rik	3.71558e-31	0.189922	0.374	0.163	8.07023e-27	9
Nek10	3.89253e-31	0.294705	0.579	0.324	8.45458e-27	9
Pex5l	4.31884e-31	0.29464	0.602	0.345	9.38052e-27	9
Bank1	4.41918e-31	0.319804	0.609	0.351	9.59846e-27	9
Frmd3	4.68966e-31	0.274233	0.543	0.29	1.01859e-26	9
Fut9	5.5775e-31	0.252709	0.54	0.287	1.21143e-26	9
Chm	5.99224e-31	0.234802	0.417	0.197	1.30152e-26	9
Pcsk5	7.80813e-31	0.344083	0.8	0.553	1.69592e-26	9
Slc25a21	7.94127e-31	0.386594	0.791	0.574	1.72484e-26	9
4930555F03Rik	8.38547e-31	0.253296	0.474	0.238	1.82132e-26	9
Ccdc7	9.81496e-31	0.152977	0.281	0.106	2.13181e-26	9
Tmprss11f	1.15556e-30	0.168371	0.343	0.143	2.50988e-26	9
Stxbp5l	1.33582e-30	0.281927	0.57	0.32	2.9014e-26	9
Apool	1.62907e-30	0.196081	0.274	0.105	3.53834e-26	9
Gabrb2	2.4627e-30	0.274469	0.564	0.312	5.34899e-26	9
Ccdc60	2.53287e-30	0.300741	0.617	0.357	5.50139e-26	9
Prune2	3.18479e-30	0.341129	0.662	0.415	6.91737e-26	9
Dnah12	3.31095e-30	0.213317	0.47	0.231	7.19139e-26	9
Csgalnact1	3.49747e-30	0.359448	0.772	0.528	7.59651e-26	9
Dnah7b	3.81912e-30	0.2945	0.611	0.353	8.29514e-26	9
Acss3	3.99526e-30	0.253726	0.538	0.286	8.6777e-26	9
Syt9	4.56033e-30	0.304709	0.583	0.336	9.90504e-26	9
Kcnmb2	4.75945e-30	0.32726	0.713	0.455	1.03375e-25	9
Nyap2	5.17317e-30	0.303099	0.655	0.392	1.12361e-25	9
Trpm8	5.33062e-30	0.31397	0.7	0.447	1.15781e-25	9
Sult2a3	6.24873e-30	0.153198	0.196	0.062	1.35722e-25	9
Rims2	6.6128e-30	0.331202	0.811	0.551	1.4363e-25	9
Sema3e	7.2478e-30	0.313693	0.574	0.328	1.57422e-25	9
Tpk1	7.27011e-30	0.317976	0.717	0.458	1.57907e-25	9
Prlr	7.46934e-30	0.283495	0.498	0.264	1.62234e-25	9
Grxcr1	1.0415e-29	0.241292	0.417	0.202	2.26214e-25	9
Trpm6	1.18552e-29	0.233662	0.47	0.237	2.57494e-25	9
Cntn1	1.23105e-29	0.312185	0.664	0.414	2.67384e-25	9
Smarca1	1.25594e-29	0.190145	0.296	0.12	2.72789e-25	9
Fpr3	1.38639e-29	0.185349	0.349	0.15	3.01125e-25	9
Scn7a	1.54561e-29	0.165064	0.353	0.152	3.35706e-25	9
Dnah3	1.57105e-29	0.24578	0.511	0.268	3.41233e-25	9
Rp1	1.73225e-29	0.222331	0.364	0.164	3.76245e-25	9
Nwd2	2.14221e-29	0.268958	0.506	0.27	4.65289e-25	9
Rorb	2.50858e-29	0.237371	0.523	0.278	5.44864e-25	9
Wdr44	3.68314e-29	0.253779	0.381	0.177	7.99978e-25	9
Adcy8	3.73347e-29	0.328432	0.594	0.352	8.10911e-25	9
Scn1a	3.75985e-29	0.243116	0.485	0.251	8.1664e-25	9
Cftr	3.82218e-29	0.254719	0.445	0.221	8.30178e-25	9
Map7d2	4.13166e-29	0.175856	0.34	0.146	8.97396e-25	9
Kcnc2	5.8426e-29	0.263185	0.532	0.289	1.26901e-24	9
Cox7b2	6.78346e-29	0.193659	0.362	0.16	1.47337e-24	9
Ccdc85a	7.0849e-29	0.257929	0.54	0.295	1.53884e-24	9
Fshr	7.72015e-29	0.264048	0.564	0.319	1.67682e-24	9
Slc9c1	8.17389e-29	0.189225	0.274	0.109	1.77537e-24	9
Cdh10	1.07425e-28	0.259188	0.517	0.283	2.33328e-24	9
Hydin	1.46066e-28	0.310059	0.728	0.469	3.17256e-24	9
AW554918	1.46539e-28	0.293715	0.704	0.442	3.18284e-24	9
Clvs1	1.46847e-28	0.280462	0.591	0.337	3.18953e-24	9
Glra3	1.6679e-28	0.241469	0.47	0.239	3.62269e-24	9
Mipol1	1.7365e-28	0.26364	0.655	0.391	3.77167e-24	9
Trpc6	2.14728e-28	0.237589	0.398	0.193	4.66388e-24	9
Hs3st5	2.34609e-28	0.318797	0.683	0.438	5.09572e-24	9
Hcn1	2.35259e-28	0.309928	0.702	0.458	5.10982e-24	9
Dnah11	2.67096e-28	0.365127	0.711	0.473	5.80133e-24	9
Stk32b	2.91203e-28	0.299737	0.672	0.424	6.32493e-24	9
Boll	3.03951e-28	0.193665	0.362	0.163	6.60181e-24	9
Tnni3k	3.11016e-28	0.322128	0.689	0.438	6.75526e-24	9
Gpm6b	3.38725e-28	0.261523	0.549	0.303	7.3571e-24	9
Slc35f1	4.16859e-28	0.352472	0.774	0.552	9.05419e-24	9
Tpte	4.24376e-28	0.179901	0.311	0.131	9.21744e-24	9
Zfp182	5.52982e-28	0.153125	0.191	0.063	1.20108e-23	9
Gtdc1	6.27827e-28	0.314249	0.719	0.482	1.36364e-23	9
Scn9a	7.61365e-28	0.232745	0.479	0.251	1.65368e-23	9
Ptprc	1.02385e-27	0.223685	0.406	0.199	2.2238e-23	9
Zpbp	1.05051e-27	0.217076	0.46	0.234	2.28171e-23	9
Unc80	1.31453e-27	0.280617	0.568	0.326	2.85517e-23	9
Cdkl5	1.34025e-27	0.273113	0.583	0.336	2.91103e-23	9
Mroh2b	1.35621e-27	0.16448	0.255	0.099	2.94569e-23	9
2210408I21Rik	1.48871e-27	0.326376	0.757	0.522	3.23348e-23	9
Crp	2.40413e-27	0.21994	0.436	0.217	5.22178e-23	9
Mtm1	2.44915e-27	0.192897	0.381	0.179	5.31956e-23	9
Gabra4	2.52574e-27	0.169533	0.343	0.152	5.48591e-23	9
Pdzrn4	2.58203e-27	0.322583	0.74	0.499	5.60816e-23	9
Mid2	3.37589e-27	0.209973	0.372	0.177	7.33244e-23	9
Rbm41	3.75449e-27	0.196366	0.357	0.163	8.15476e-23	9
Nox4	4.32275e-27	0.19893	0.428	0.211	9.38901e-23	9
Nol4	4.72879e-27	0.315193	0.717	0.476	1.02709e-22	9
2022-09-06	4.7634e-27	0.221414	0.387	0.186	1.03461e-22	9
Abca14	4.97637e-27	0.216554	0.364	0.171	1.08087e-22	9
Pde1a	6.07044e-27	0.281869	0.636	0.401	1.3185e-22	9
Fmn2	6.16243e-27	0.295669	0.743	0.493	1.33848e-22	9
Cep128	7.53566e-27	0.298386	0.772	0.52	1.63675e-22	9
Pld5	7.57523e-27	0.28098	0.73	0.486	1.64534e-22	9
Nek11	7.62536e-27	0.286626	0.613	0.379	1.65623e-22	9
Spef2	8.45308e-27	0.229627	0.46	0.24	1.83601e-22	9
Gpc3	8.52756e-27	0.330549	0.723	0.489	1.85219e-22	9
Mlip	8.53199e-27	0.291221	0.557	0.33	1.85315e-22	9
Tlr4	8.81237e-27	0.1936	0.36	0.167	1.91405e-22	9
Gpr39	8.86295e-27	0.273631	0.63	0.373	1.92503e-22	9
Dync2h1	9.35929e-27	0.27267	0.613	0.371	2.03284e-22	9
Serpina1b	1.13057e-26	0.16633	0.285	0.118	2.45559e-22	9
Grin3a	1.27808e-26	0.246775	0.526	0.295	2.77598e-22	9
Gbp8	1.32968e-26	0.181259	0.336	0.15	2.88807e-22	9
Tll1	1.43532e-26	0.245361	0.517	0.285	3.11751e-22	9
Zfp943	1.52786e-26	0.162109	0.34	0.153	3.3185e-22	9
Neto1	1.64609e-26	0.203086	0.379	0.181	3.5753e-22	9
Abcb1a	1.78418e-26	0.178436	0.298	0.127	3.87523e-22	9
Tmc1	1.86266e-26	0.230187	0.462	0.244	4.04571e-22	9
Tbc1d32	1.94756e-26	0.243798	0.587	0.341	4.23011e-22	9
Pappa2	2.05824e-26	0.300245	0.636	0.412	4.4705e-22	9
Slc15a5	2.49363e-26	0.227682	0.364	0.172	5.41617e-22	9
Lin7a	2.68162e-26	0.218189	0.487	0.259	5.82447e-22	9
Ncam2	2.98041e-26	0.328709	0.749	0.507	6.47346e-22	9
Gabra5	3.06487e-26	0.210166	0.377	0.182	6.65689e-22	9
Spidr	3.17539e-26	0.240021	0.589	0.352	6.89695e-22	9
Sfmbt2	3.98694e-26	0.271019	0.613	0.364	8.65964e-22	9
Nrcam	4.31369e-26	0.274408	0.726	0.461	9.36933e-22	9
Gpr141	4.48255e-26	0.169944	0.291	0.123	9.73609e-22	9
Otc	5.16514e-26	0.175047	0.249	0.099	1.12187e-21	9
Lonrf3	5.7975e-26	0.157916	0.196	0.069	1.25922e-21	9
Galnt14	5.90286e-26	0.29472	0.67	0.431	1.2821e-21	9
Fam19a4	6.45463e-26	0.267071	0.564	0.328	1.40195e-21	9
4931428L18Rik	7.08598e-26	0.193579	0.347	0.16	1.53908e-21	9
Nell2	8.07879e-26	0.307644	0.689	0.456	1.75471e-21	9
Rnf128	8.26427e-26	0.202133	0.353	0.166	1.795e-21	9
A630001G21Rik	9.077e-26	0.181852	0.351	0.163	1.97152e-21	9
Sntb1	1.04285e-25	0.311553	0.653	0.412	2.26507e-21	9
Samd12	1.12656e-25	0.316494	0.755	0.532	2.44689e-21	9
Ndst3	1.19767e-25	0.28023	0.526	0.305	2.60133e-21	9
Prex2	1.30396e-25	0.309173	0.636	0.409	2.8322e-21	9
Kcnj3	1.48296e-25	0.206936	0.462	0.244	3.22098e-21	9
Rasgrf1	1.53017e-25	0.233446	0.466	0.25	3.32353e-21	9
C77370	1.69286e-25	0.213417	0.381	0.186	3.6769e-21	9
Jade3	1.85671e-25	0.193078	0.349	0.162	4.03276e-21	9
Tph2	1.97184e-25	0.232689	0.443	0.233	4.28285e-21	9
Fmn1	1.98977e-25	0.294278	0.789	0.559	4.32178e-21	9
Nalcn	2.19377e-25	0.262655	0.689	0.434	4.76487e-21	9
Tnr	2.27505e-25	0.322036	0.809	0.591	4.9414e-21	9
A830080D01Rik	2.34051e-25	0.170976	0.3	0.132	5.08359e-21	9
Cps1	2.39002e-25	0.212998	0.366	0.176	5.19112e-21	9
Armc4	2.60481e-25	0.237489	0.504	0.276	5.65765e-21	9
Trp63	2.66901e-25	0.226239	0.568	0.328	5.79708e-21	9
Myh15	2.71327e-25	0.198985	0.428	0.217	5.89322e-21	9
Car8	3.13956e-25	0.196074	0.372	0.18	6.81912e-21	9
Stac	3.18953e-25	0.250698	0.457	0.243	6.92766e-21	9
Fat3	3.53585e-25	0.341322	0.849	0.626	7.67987e-21	9
Vstm2a	3.89633e-25	0.229049	0.464	0.245	8.46284e-21	9
Kynu	4.6935e-25	0.199808	0.385	0.19	1.01943e-20	9
Kcnt2	5.2106e-25	0.26876	0.677	0.436	1.13174e-20	9
Ptprq	5.25147e-25	0.228131	0.538	0.306	1.14062e-20	9
Htr1f	6.75448e-25	0.205277	0.436	0.228	1.46707e-20	9
Abca12	7.02652e-25	0.225173	0.494	0.272	1.52616e-20	9
Btbd3	7.74142e-25	0.286521	0.723	0.487	1.68144e-20	9
Aida	7.74347e-25	0.198609	0.432	0.221	1.68188e-20	9
Sh3gl2	8.55149e-25	0.29609	0.768	0.546	1.85738e-20	9
Egfl6	9.05715e-25	0.156291	0.296	0.128	1.96721e-20	9
Mtus2	9.19563e-25	0.296845	0.789	0.556	1.99729e-20	9
Ocrl	9.58917e-25	0.167732	0.257	0.107	2.08277e-20	9
Atrx	1.0552e-24	0.203252	0.426	0.222	2.2919e-20	9
Slc9a6	1.22327e-24	0.162229	0.283	0.121	2.65695e-20	9
Ptprr	1.30671e-24	0.268645	0.636	0.397	2.83817e-20	9
Sh3rf2	1.56055e-24	0.204438	0.426	0.22	3.38951e-20	9
Tbc1d5	2.13585e-24	0.318552	0.777	0.54	4.63908e-20	9
Ttc29	2.33221e-24	0.221435	0.532	0.309	5.06556e-20	9
Cnbd1	2.59319e-24	0.243426	0.532	0.31	5.63242e-20	9
Ranbp17	2.93196e-24	0.260146	0.677	0.435	6.36822e-20	9
Astn1	2.97858e-24	0.289663	0.743	0.512	6.46949e-20	9
Slco6c1	3.13897e-24	0.170469	0.257	0.106	6.81784e-20	9
F13a1	3.30275e-24	0.222646	0.489	0.274	7.17356e-20	9
Vav3	3.47827e-24	0.276817	0.73	0.503	7.55479e-20	9
Cacnb2	3.92865e-24	0.287254	0.76	0.528	8.53302e-20	9
Pcyt1b	4.00662e-24	0.187501	0.364	0.178	8.70238e-20	9
St8sia6	4.32062e-24	0.238441	0.462	0.253	9.3844e-20	9
Slc16a2	4.47451e-24	0.223394	0.485	0.269	9.71863e-20	9
Fam189a1	4.47978e-24	0.322395	0.849	0.641	9.73008e-20	9
Kcnip1	5.5262e-24	0.286213	0.836	0.612	1.20029e-19	9
Stxbp6	5.76153e-24	0.264714	0.617	0.387	1.2514e-19	9
Sntg2	5.84935e-24	0.256671	0.57	0.341	1.27048e-19	9
Dmbt1	5.94978e-24	0.194092	0.338	0.161	1.29229e-19	9
Ano5	6.05105e-24	0.190747	0.323	0.149	1.31429e-19	9
Ntrk3	6.6616e-24	0.32912	0.762	0.558	1.4469e-19	9
Lrch2	6.89909e-24	0.164382	0.317	0.144	1.49848e-19	9
Clnk	6.97845e-24	0.259182	0.549	0.325	1.51572e-19	9
Wdpcp	7.04271e-24	0.301051	0.672	0.449	1.52968e-19	9
4930452B06Rik	8.04243e-24	0.29888	0.615	0.388	1.74682e-19	9
Adgb	8.26388e-24	0.180148	0.411	0.209	1.79492e-19	9
Lppr1	9.95598e-24	0.266369	0.668	0.432	2.16244e-19	9
Rnls	1.01528e-23	0.23363	0.581	0.343	2.20519e-19	9
Trmt2b	1.01592e-23	0.170631	0.266	0.114	2.20657e-19	9
Spag6	1.06012e-23	0.156566	0.266	0.113	2.30259e-19	9
Pkib	1.16671e-23	0.174332	0.34	0.161	2.5341e-19	9
Kcnj6	1.22863e-23	0.27533	0.685	0.456	2.66859e-19	9
Hecw2	1.26901e-23	0.296016	0.772	0.548	2.75629e-19	9
Glt1d1	1.33048e-23	0.184917	0.34	0.163	2.8898e-19	9
Rph3a	2.19883e-23	0.192182	0.334	0.16	4.77586e-19	9
D330045A20Rik	2.21102e-23	0.15744	0.262	0.111	4.80235e-19	9
Mthfs	2.21218e-23	0.226195	0.436	0.233	4.80486e-19	9
Mettl15	2.40321e-23	0.244439	0.498	0.285	5.21978e-19	9
Dnah6	2.6736e-23	0.255975	0.56	0.344	5.80705e-19	9
Ano2	2.83597e-23	0.271628	0.74	0.502	6.15972e-19	9
Trpc4	2.9997e-23	0.234065	0.466	0.259	6.51534e-19	9
Wdr72	3.03177e-23	0.228889	0.485	0.275	6.58501e-19	9
L1cam	3.07911e-23	0.159875	0.277	0.122	6.68783e-19	9
9330182L06Rik	3.40343e-23	0.268331	0.549	0.334	7.39225e-19	9
Chrm2	3.49477e-23	0.210934	0.411	0.212	7.59065e-19	9
Pik3c2g	3.75614e-23	0.272909	0.704	0.474	8.15833e-19	9
Capn13	3.87505e-23	0.178623	0.385	0.193	8.41662e-19	9
Otoa	3.93377e-23	0.230775	0.385	0.2	8.54416e-19	9
Atp13a4	4.10027e-23	0.205294	0.43	0.227	8.90578e-19	9
Lyst	4.25867e-23	0.226103	0.538	0.31	9.24983e-19	9
Emr4	4.28319e-23	0.156116	0.306	0.139	9.3031e-19	9
Sh2d4a	4.29195e-23	0.160448	0.317	0.147	9.32212e-19	9
Prkcq	4.30617e-23	0.212029	0.472	0.262	9.353e-19	9
Atp2b21	5.28138e-23	0.27671	0.796	0.565	1.14712e-18	9
Slco1a6	5.43821e-23	0.153625	0.366	0.176	1.18118e-18	9
Shc3	5.9289e-23	0.208757	0.485	0.271	1.28776e-18	9
Sgk3	5.97381e-23	0.198836	0.406	0.211	1.29751e-18	9
Ttn	6.01241e-23	0.266898	0.653	0.427	1.3059e-18	9
Atp6v1h	6.08855e-23	0.172751	0.34	0.163	1.32243e-18	9
Phkb	6.09444e-23	0.22643	0.532	0.315	1.32371e-18	9
Bmx	6.30842e-23	0.151613	0.26	0.111	1.37019e-18	9
Lrrc6	7.13708e-23	0.199868	0.409	0.214	1.55017e-18	9
Socs6	7.69023e-23	0.25034	0.638	0.406	1.67032e-18	9
Ccdc129	7.9157e-23	0.186658	0.423	0.224	1.71929e-18	9
Clvs2	8.08878e-23	0.178903	0.34	0.165	1.75688e-18	9
Ipcef1	8.52182e-23	0.222628	0.496	0.283	1.85094e-18	9
Galntl6	8.59213e-23	0.26107	0.568	0.344	1.86621e-18	9
Zfp385b	8.87223e-23	0.319779	0.777	0.576	1.92705e-18	9
Gpd2	8.89604e-23	0.20322	0.494	0.281	1.93222e-18	9
Rspo2	8.96827e-23	0.210427	0.436	0.237	1.94791e-18	9
Tbl1x	9.6241e-23	0.245694	0.553	0.334	2.09035e-18	9
Brwd3	1.03902e-22	0.158697	0.351	0.17	2.25675e-18	9
Vwa3a	1.07821e-22	0.157139	0.336	0.16	2.34188e-18	9
Ptprz1	1.08218e-22	0.224428	0.545	0.322	2.35049e-18	9
Sema3a	1.09273e-22	0.227358	0.536	0.312	2.3734e-18	9
Otogl	1.15135e-22	0.183083	0.451	0.241	2.50074e-18	9
Sycp1	1.20812e-22	0.150038	0.255	0.108	2.62403e-18	9
1700113H08Rik	1.22461e-22	0.219482	0.491	0.28	2.65986e-18	9
Frem3	1.47976e-22	0.172028	0.321	0.152	3.21404e-18	9
Xrcc4	1.85671e-22	0.243072	0.655	0.418	4.03277e-18	9
Abcg2	2.02448e-22	0.185982	0.426	0.226	4.39718e-18	9
Prkd1	2.12636e-22	0.266777	0.655	0.431	4.61846e-18	9
Rimbp2	2.29675e-22	0.246721	0.634	0.399	4.98855e-18	9
Epha5	2.51259e-22	0.279948	0.668	0.447	5.45735e-18	9
Shroom2	2.58528e-22	0.245049	0.47	0.269	5.61524e-18	9
Arhgap42	2.61659e-22	0.25409	0.655	0.431	5.68323e-18	9
Usp13	2.86018e-22	0.209392	0.489	0.274	6.21231e-18	9
Ghr	2.8974e-22	0.212545	0.626	0.389	6.29315e-18	9
Ispd	2.96468e-22	0.236177	0.657	0.425	6.43929e-18	9
Lipo1	3.27964e-22	0.177824	0.402	0.209	7.12338e-18	9
Rnf180	3.36111e-22	0.198403	0.453	0.252	7.30034e-18	9
Nr3c2	3.94977e-22	0.309496	0.747	0.522	8.57889e-18	9
Cdk5rap2	4.6678e-22	0.252114	0.683	0.447	1.01385e-17	9
Pacrg	4.76257e-22	0.279573	0.823	0.609	1.03443e-17	9
Med12l	4.88446e-22	0.254811	0.738	0.527	1.06091e-17	9
Hephl1	5.00608e-22	0.155188	0.287	0.131	1.08732e-17	9
Gprin3	5.31216e-22	0.176345	0.336	0.163	1.1538e-17	9
Atp13a5	5.74302e-22	0.170134	0.43	0.227	1.24738e-17	9
Col4a4	6.67627e-22	0.215851	0.462	0.262	1.45009e-17	9
Serpinb3b	6.70711e-22	0.151329	0.34	0.164	1.45678e-17	9
Pth2r	6.85041e-22	0.162012	0.36	0.181	1.48791e-17	9
Nbas	7.11426e-22	0.278357	0.696	0.465	1.54522e-17	9
Mctp2	7.70438e-22	0.224726	0.564	0.341	1.67339e-17	9
Cd96	7.94878e-22	0.175235	0.321	0.155	1.72647e-17	9
Tbc1d8b	8.41973e-22	0.159957	0.257	0.112	1.82877e-17	9
Lancl3	9.02055e-22	0.155795	0.279	0.125	1.95926e-17	9
Glra1	9.66875e-22	0.198202	0.381	0.196	2.10005e-17	9
Adamts3	9.95325e-22	0.205354	0.63	0.393	2.16185e-17	9
Epm2a	1.11089e-21	0.181791	0.404	0.212	2.41286e-17	9
Gm281	1.37426e-21	0.175788	0.336	0.166	2.9849e-17	9
Arap2	1.40515e-21	0.194127	0.479	0.272	3.05198e-17	9
Ccdc150	1.40646e-21	0.202155	0.394	0.206	3.05484e-17	9
Pcsk2	1.489e-21	0.27646	0.649	0.435	3.2341e-17	9
Klhl14	1.55723e-21	0.185498	0.391	0.205	3.38229e-17	9
Prkdc	1.5947e-21	0.212487	0.528	0.319	3.46368e-17	9
Atp10b	1.83168e-21	0.191959	0.406	0.217	3.97842e-17	9
Cdh7	1.83865e-21	0.187936	0.43	0.231	3.99355e-17	9
Gabra2	2.12662e-21	0.21296	0.411	0.224	4.61901e-17	9
Lmbr1	2.22208e-21	0.191693	0.451	0.251	4.82636e-17	9
Plac1	2.26111e-21	0.251723	0.549	0.336	4.91113e-17	9
Myo7b	2.29958e-21	0.177818	0.347	0.173	4.99468e-17	9
Scel	2.37941e-21	0.187876	0.4	0.214	5.16809e-17	9
Wdr70	2.87772e-21	0.197731	0.594	0.364	6.25041e-17	9
Abcb5	3.13658e-21	0.164921	0.355	0.18	6.81265e-17	9
Rxfp1	3.21335e-21	0.178579	0.372	0.191	6.97939e-17	9
Mbd5	3.31926e-21	0.264134	0.73	0.51	7.20943e-17	9
Vopp1	3.49627e-21	0.196188	0.411	0.222	7.59391e-17	9
Cacna2d1	4.1195e-21	0.276992	0.789	0.583	8.94755e-17	9
Iqcj	4.36112e-21	0.209266	0.5	0.294	9.47236e-17	9
Plxdc2	5.1843e-21	0.254285	0.706	0.487	1.12603e-16	9
Popdc3	5.20252e-21	0.197074	0.436	0.24	1.12999e-16	9
Il1rap	5.58107e-21	0.19589	0.451	0.253	1.21221e-16	9
Cpne8	6.24502e-21	0.211778	0.5	0.296	1.35642e-16	9
Pgr	6.27449e-21	0.155047	0.291	0.136	1.36282e-16	9
Mme	7.44205e-21	0.178467	0.434	0.237	1.61641e-16	9
Myo3a	8.89053e-21	0.247141	0.647	0.429	1.93102e-16	9
Myo16	9.47512e-21	0.252565	0.806	0.574	2.058e-16	9
Tmem178b2	9.71455e-21	0.252559	0.821	0.598	2.11e-16	9
Gm21798	1.08286e-20	0.180841	0.402	0.218	2.35196e-16	9
Gm20498	1.11412e-20	0.185254	0.453	0.256	2.41987e-16	9
Tmem63c	1.11632e-20	0.164539	0.36	0.183	2.42465e-16	9
Tmeff2	1.12051e-20	0.256808	0.645	0.416	2.43376e-16	9
Slc4a10	1.13396e-20	0.264654	0.56	0.362	2.46296e-16	9
4932438A13Rik	1.17107e-20	0.176499	0.477	0.272	2.54357e-16	9
FMN1	1.26882e-20	0.24979	0.643	0.433	2.75588e-16	9
Tusc3	1.30928e-20	0.205691	0.481	0.276	2.84375e-16	9
Vps41	1.42818e-20	0.224657	0.491	0.292	3.10201e-16	9
2610034M16Rik	1.53856e-20	0.177755	0.383	0.203	3.34175e-16	9
Snca	1.59792e-20	0.183198	0.36	0.189	3.47068e-16	9
Lmo3	1.62876e-20	0.24012	0.566	0.355	3.53766e-16	9
Col4a3	1.69639e-20	0.194013	0.421	0.232	3.68456e-16	9
Rasgrf2	2.23016e-20	0.195262	0.591	0.372	4.8439e-16	9
Tep1	2.30504e-20	0.174806	0.257	0.117	5.00654e-16	9
Ikzf2	2.45737e-20	0.177347	0.487	0.283	5.33742e-16	9
Mpp7	2.47656e-20	0.217029	0.662	0.433	5.37909e-16	9
Scn10a	2.51016e-20	0.191047	0.394	0.216	5.45207e-16	9
Crb1	2.63792e-20	0.179	0.521	0.31	5.72956e-16	9
Oxr1	2.87916e-20	0.255123	0.76	0.551	6.25354e-16	9
Dcdc2a	3.06142e-20	0.205731	0.498	0.294	6.6494e-16	9
Arhgef38	3.06203e-20	0.189599	0.396	0.213	6.65073e-16	9
Dph6	3.2317e-20	0.163892	0.445	0.244	7.01926e-16	9
Sh3bgrl	3.44044e-20	0.188562	0.343	0.174	7.47263e-16	9
Prr16	3.67224e-20	0.182577	0.491	0.284	7.9761e-16	9
Gdpd4	3.74372e-20	0.151793	0.36	0.183	8.13137e-16	9
Rgs20	3.75294e-20	0.233567	0.464	0.272	8.15138e-16	9
Slc9a2	4.02994e-20	0.154688	0.328	0.164	8.75304e-16	9
Myh11	4.13651e-20	0.183065	0.396	0.214	8.9845e-16	9
Tspan7	4.32504e-20	0.186279	0.385	0.207	9.39399e-16	9
Chrna7	5.53678e-20	0.19034	0.411	0.226	1.20259e-15	9
Cytip	5.74778e-20	0.151922	0.289	0.138	1.24842e-15	9
Tmprss15	5.84567e-20	0.183699	0.336	0.171	1.26968e-15	9
Cfap54	5.87991e-20	0.234078	0.668	0.447	1.27712e-15	9
Cox16	5.95337e-20	0.164194	0.364	0.19	1.29307e-15	9
Fam19a2	6.069e-20	0.271164	0.779	0.576	1.31819e-15	9
Fgd4	6.49329e-20	0.196329	0.502	0.298	1.41034e-15	9
Dock3	6.63194e-20	0.240638	0.632	0.416	1.44046e-15	9
Atp10a	8.37866e-20	0.239895	0.564	0.362	1.81984e-15	9
Abcb11	8.38175e-20	0.152533	0.332	0.167	1.82052e-15	9
Jph1	8.81479e-20	0.186334	0.455	0.26	1.91457e-15	9
Ddx60	9.19043e-20	0.176055	0.343	0.176	1.99616e-15	9
Scin	9.39525e-20	0.156534	0.294	0.14	2.04065e-15	9
Col6a5	1.05208e-19	0.172965	0.362	0.191	2.28511e-15	9
Actr3b	1.19125e-19	0.173651	0.409	0.224	2.58739e-15	9
Cacna1e	1.19208e-19	0.269672	0.817	0.635	2.5892e-15	9
Gm7120	1.21138e-19	0.191964	0.389	0.213	2.63111e-15	9
Lrrc69	1.22215e-19	0.169325	0.402	0.218	2.65452e-15	9
Spata6	1.22905e-19	0.169603	0.362	0.189	2.6695e-15	9
Mamdc2	1.29069e-19	0.218705	0.447	0.262	2.80338e-15	9
Cfap53	1.29251e-19	0.151263	0.296	0.142	2.80734e-15	9
Angpt1	1.43132e-19	0.243289	0.551	0.347	3.10883e-15	9
Lrrtm3	1.58499e-19	0.205257	0.483	0.288	3.44259e-15	9
Otog	1.58774e-19	0.156695	0.385	0.204	3.44858e-15	9
Cyp7b1	1.60265e-19	0.18533	0.474	0.275	3.48095e-15	9
2900011O08Rik	1.86804e-19	0.16847	0.421	0.234	4.05739e-15	9
3632451O06Rik	2.01268e-19	0.167949	0.383	0.207	4.37155e-15	9
Dtna	2.15807e-19	0.242473	0.643	0.416	4.68732e-15	9
Satb2	2.1689e-19	0.209234	0.596	0.38	4.71086e-15	9
Ccdc73	2.23488e-19	0.180661	0.421	0.237	4.85417e-15	9
Plch1	2.28785e-19	0.250476	0.585	0.377	4.96921e-15	9
Atp8b4	2.59003e-19	0.201463	0.502	0.304	5.62554e-15	9
Gbe1	3.17333e-19	0.208128	0.574	0.368	6.89247e-15	9
Vegfc	3.20295e-19	0.172173	0.34	0.175	6.9568e-15	9
Stk33	3.29753e-19	0.204864	0.474	0.278	7.16224e-15	9
Sema3d	4.01076e-19	0.181614	0.481	0.287	8.71138e-15	9
Syt16	4.32525e-19	0.235853	0.619	0.408	9.39444e-15	9
Dgki	4.33396e-19	0.241784	0.86	0.66	9.41337e-15	9
Mid1	5.79093e-19	0.242397	0.732	0.505	1.25779e-14	9
Adamts18	6.64071e-19	0.22931	0.504	0.308	1.44236e-14	9
Zfp800	7.0989e-19	0.208796	0.474	0.28	1.54188e-14	9
Grik1	7.25817e-19	0.206586	0.468	0.279	1.57647e-14	9
Pdk3	9.60728e-19	0.156414	0.281	0.135	2.0867e-14	9
Ccdc170	1.15306e-18	0.170698	0.302	0.151	2.50444e-14	9
Ammecr1	1.2167e-18	0.155966	0.36	0.191	2.64268e-14	9
Tshr	1.23063e-18	0.176704	0.398	0.222	2.67293e-14	9
Shank2	1.30913e-18	0.266599	0.851	0.678	2.84343e-14	9
Dync1i1	1.35025e-18	0.221743	0.709	0.493	2.93273e-14	9
Pdgfc	1.52043e-18	0.170819	0.519	0.317	3.30237e-14	9
Zfpm2	1.77849e-18	0.271536	0.723	0.534	3.86287e-14	9
Dnah8	1.83915e-18	0.225271	0.617	0.406	3.99462e-14	9
Slc24a2	2.05086e-18	0.242396	0.611	0.409	4.45446e-14	9
Man1a	2.137e-18	0.197908	0.521	0.321	4.64156e-14	9
Stag2	2.22206e-18	0.220335	0.438	0.257	4.82632e-14	9
2022-03-11	2.25743e-18	0.169028	0.381	0.209	4.90315e-14	9
Tacr1	2.49372e-18	0.214104	0.519	0.321	5.41636e-14	9
Dnah10	2.56459e-18	0.173522	0.415	0.235	5.57028e-14	9
Dach1	2.80922e-18	0.220477	0.736	0.509	6.10164e-14	9
Phka2	3.02393e-18	0.186561	0.353	0.191	6.56798e-14	9
Fam196b	3.04725e-18	0.175615	0.453	0.269	6.61862e-14	9
Maoa	3.43423e-18	0.159634	0.27	0.131	7.45914e-14	9
Tprg	3.83697e-18	0.173831	0.44	0.255	8.3339e-14	9
Slc4a4	3.94243e-18	0.247774	0.711	0.512	8.56296e-14	9
Unc79	3.96432e-18	0.249506	0.623	0.425	8.61051e-14	9
Dner	4.74309e-18	0.218296	0.74	0.524	1.0302e-13	9
Hace1	5.12734e-18	0.170215	0.423	0.244	1.11366e-13	9
Ccdc148	5.44688e-18	0.237972	0.636	0.445	1.18306e-13	9
Adam22	5.73567e-18	0.249145	0.632	0.43	1.24579e-13	9
Dock10	5.83089e-18	0.214089	0.589	0.385	1.26647e-13	9
Prim2	6.08521e-18	0.21793	0.623	0.419	1.32171e-13	9
Kcnq3	7.28815e-18	0.229623	0.677	0.481	1.58299e-13	9
Vps13a	8.6327e-18	0.171616	0.436	0.254	1.87502e-13	9
Armc3	9.04838e-18	0.167822	0.353	0.19	1.96531e-13	9
Focad	9.58467e-18	0.219836	0.7	0.486	2.08179e-13	9
Dcdc2c	1.07232e-17	0.153122	0.394	0.22	2.32907e-13	9
Fras1	1.28564e-17	0.27709	0.781	0.614	2.79241e-13	9
Cd109	1.29452e-17	0.159735	0.355	0.194	2.81169e-13	9
Fam184b	1.30447e-17	0.173732	0.368	0.205	2.83331e-13	9
Pah	1.34928e-17	0.15764	0.26	0.125	2.93065e-13	9
Abi3bp	1.35831e-17	0.217726	0.523	0.328	2.95025e-13	9
Tmem163	1.81056e-17	0.203261	0.64	0.417	3.93253e-13	9
Gm17359	2.07449e-17	0.172214	0.46	0.273	4.50579e-13	9
Oxct1	2.39751e-17	0.169789	0.479	0.287	5.20738e-13	9
Ccl1	2.79719e-17	0.175729	0.445	0.263	6.07549e-13	9
Bmper	2.82982e-17	0.241491	0.668	0.466	6.14637e-13	9
Wasf3	3.28328e-17	0.155128	0.398	0.225	7.13128e-13	9
Slc8a3	3.66852e-17	0.156674	0.44	0.256	7.96802e-13	9
Ica1	3.79463e-17	0.164487	0.511	0.313	8.24193e-13	9
Phf14	4.7697e-17	0.179066	0.494	0.3	1.03598e-12	9
Mms22l	4.92409e-17	0.165698	0.368	0.203	1.06951e-12	9
Tmtc2	4.93775e-17	0.265366	0.774	0.587	1.07248e-12	9
Ptpla	5.30004e-17	0.184691	0.502	0.311	1.15117e-12	9
Rttn	5.41198e-17	0.175062	0.447	0.263	1.17548e-12	9
Apba22	6.14169e-17	0.25147	0.723	0.521	1.33397e-12	9
Ascc3	6.18783e-17	0.216512	0.543	0.353	1.344e-12	9
Dmxl2	6.24036e-17	0.15549	0.428	0.25	1.35541e-12	9
Tek	6.24508e-17	0.16517	0.391	0.221	1.35643e-12	9
Pappa	7.26955e-17	0.20567	0.591	0.394	1.57895e-12	9
Ppapdc1a	7.84595e-17	0.181243	0.387	0.223	1.70414e-12	9
Sv2c	8.0357e-17	0.190124	0.564	0.367	1.74535e-12	9
Cacng2	9.01705e-17	0.157549	0.455	0.274	1.9585e-12	9
Rab27b	1.05851e-16	0.176166	0.443	0.263	2.29908e-12	9
Mapk10	1.05979e-16	0.191563	0.679	0.465	2.30186e-12	9
Pparg	1.1636e-16	0.189599	0.36	0.202	2.52734e-12	9
Ptpro	1.16948e-16	0.214875	0.632	0.428	2.54011e-12	9
Spock11	1.25702e-16	0.250415	0.885	0.686	2.73024e-12	9
Bicd1	1.26746e-16	0.166765	0.411	0.237	2.75292e-12	9
Prdm5	1.26845e-16	0.185957	0.472	0.287	2.75508e-12	9
Sema3c	1.32052e-16	0.172232	0.445	0.268	2.86818e-12	9
Srrm41	1.36978e-16	0.20157	0.579	0.376	2.97516e-12	9
Slco5a1	1.38599e-16	0.165363	0.466	0.281	3.01037e-12	9
Brinp1	1.39787e-16	0.238407	0.504	0.326	3.03618e-12	9
Grem2	1.61573e-16	0.165663	0.353	0.196	3.50936e-12	9
Kcnh1	1.64594e-16	0.210895	0.74	0.541	3.57499e-12	9
Ipo11	1.70563e-16	0.169103	0.489	0.3	3.70463e-12	9
Cdh6	1.72713e-16	0.168181	0.455	0.271	3.75132e-12	9
Ccdc67	1.78499e-16	0.15006	0.304	0.162	3.877e-12	9
Gpc4	2.04162e-16	0.173802	0.394	0.229	4.4344e-12	9
Ppp1r14c	2.18661e-16	0.152153	0.385	0.219	4.74932e-12	9
Igsf5	2.94026e-16	0.213414	0.543	0.354	6.38624e-12	9
Nos1	2.96683e-16	0.187054	0.581	0.393	6.44395e-12	9
Rab3c1	2.98381e-16	0.176932	0.615	0.407	6.48084e-12	9
Aven	3.25368e-16	0.159697	0.496	0.3	7.06699e-12	9
Pla2g4a	3.37531e-16	0.165575	0.391	0.225	7.33117e-12	9
Gphn	4.0588e-16	0.200847	0.749	0.553	8.8157e-12	9
Ksr2	4.53644e-16	0.248378	0.791	0.616	9.85315e-12	9
Dmrt1	5.28647e-16	0.153179	0.372	0.209	1.14822e-11	9
Lrp2	5.33005e-16	0.172905	0.487	0.301	1.15769e-11	9
Dchs2	5.9855e-16	0.197105	0.604	0.397	1.30005e-11	9
Stxbp5	6.20868e-16	0.165797	0.5	0.308	1.34853e-11	9
Lrriq1	6.80992e-16	0.186469	0.432	0.26	1.47911e-11	9
Gpr126	7.31098e-16	0.162262	0.406	0.24	1.58794e-11	9
Dennd1a1	7.56398e-16	0.229065	0.868	0.672	1.6429e-11	9
Itga8	8.67939e-16	0.165537	0.521	0.332	1.88516e-11	9
Chchd3	8.72043e-16	0.203791	0.64	0.444	1.89408e-11	9
Abcc12	8.7558e-16	0.16251	0.357	0.202	1.90176e-11	9
Cped1	8.8274e-16	0.189178	0.653	0.445	1.91731e-11	9
Piezo2	9.36156e-16	0.224326	0.715	0.518	2.03333e-11	9
Stab2	1.0091e-15	0.192606	0.515	0.334	2.19177e-11	9
Fer	1.11161e-15	0.197452	0.579	0.383	2.41442e-11	9
Wdfy4	1.21152e-15	0.1792	0.604	0.41	2.63143e-11	9
Tox	1.34448e-15	0.219838	0.706	0.506	2.9202e-11	9
Fam160a1	1.38303e-15	0.211128	0.626	0.431	3.00393e-11	9
Abcc9	1.43492e-15	0.154988	0.391	0.232	3.11665e-11	9
Col14a1	1.45539e-15	0.164153	0.589	0.383	3.16111e-11	9
Greb1	1.46732e-15	0.169821	0.491	0.309	3.18702e-11	9
Cacnb4	1.49562e-15	0.214991	0.679	0.489	3.24848e-11	9
Cttnbp2	1.71245e-15	0.165188	0.511	0.323	3.71945e-11	9
Lppr5	1.7569e-15	0.150189	0.372	0.211	3.81598e-11	9
Plxna4	1.89968e-15	0.229818	0.868	0.682	4.12609e-11	9
Neb	1.95892e-15	0.178682	0.523	0.341	4.25477e-11	9
Fstl4	2.9638e-15	0.218563	0.798	0.623	6.43738e-11	9
Chsy3	3.61229e-15	0.176679	0.545	0.361	7.84589e-11	9
Slit2	3.62725e-15	0.219962	0.662	0.47	7.87838e-11	9
Ralgapa1	3.67034e-15	0.182034	0.509	0.324	7.97199e-11	9
Them7	3.89583e-15	0.176843	0.532	0.342	8.46175e-11	9
Hmcn1	4.08912e-15	0.205149	0.768	0.572	8.88158e-11	9
Sh3rf31	4.18413e-15	0.218003	0.777	0.576	9.08794e-11	9
Gm16223	4.29522e-15	0.165969	0.364	0.21	9.32921e-11	9
Prkcb	5.08166e-15	0.218974	0.755	0.565	1.10374e-10	9
Gnal	5.72956e-15	0.1728	0.464	0.293	1.24446e-10	9
Ldb2	7.17316e-15	0.208765	0.74	0.548	1.55801e-10	9
Faf1	8.94122e-15	0.213396	0.615	0.425	1.94203e-10	9
Sv2b	9.08054e-15	0.222437	0.509	0.342	1.97229e-10	9
Dtd1	9.30236e-15	0.166356	0.543	0.361	2.02047e-10	9
Herc2	9.5574e-15	0.177936	0.532	0.348	2.07587e-10	9
Pla2r1.1	1.02637e-14	0.151139	0.432	0.261	2.22927e-10	9
Myom2	1.06166e-14	0.160805	0.332	0.189	2.30594e-10	9
Dnajc1	1.09036e-14	0.15864	0.532	0.349	2.36825e-10	9
Ncoa1	1.21222e-14	0.189851	0.585	0.397	2.63294e-10	9
Adamts19	1.50157e-14	0.17436	0.445	0.283	3.26141e-10	9
Obscn	1.93678e-14	0.160778	0.504	0.323	4.20669e-10	9
Ttc27	1.93699e-14	0.158055	0.462	0.286	4.20714e-10	9
Mmp16	1.97792e-14	0.155927	0.549	0.365	4.29603e-10	9
Scn2a1	2.14264e-14	0.162283	0.396	0.236	4.65381e-10	9
Vat1l	2.18454e-14	0.180719	0.513	0.338	4.74483e-10	9
Veph1	2.30179e-14	0.220009	0.56	0.394	4.99949e-10	9
Slc8a1	2.36278e-14	0.205013	0.621	0.434	5.13196e-10	9
Spon1	2.91702e-14	0.204778	0.679	0.489	6.33576e-10	9
Camkmt	2.95413e-14	0.210467	0.736	0.543	6.41638e-10	9
Nhsl2	3.06799e-14	0.206326	0.67	0.489	6.66367e-10	9
Syndig1	3.08131e-14	0.158766	0.496	0.323	6.69261e-10	9
Pam	3.10526e-14	0.203446	0.696	0.502	6.74463e-10	9
Rtn1	3.38833e-14	0.175177	0.581	0.39	7.35944e-10	9
Wdr7	3.4639e-14	0.191467	0.623	0.44	7.52359e-10	9
Cacna1b	3.76515e-14	0.167624	0.596	0.402	8.17791e-10	9
Sel1l2	3.99352e-14	0.150533	0.419	0.258	8.67393e-10	9
Cubn	4.15964e-14	0.181358	0.57	0.393	9.03475e-10	9
D10Bwg1379e	4.5266e-14	0.153883	0.464	0.291	9.83178e-10	9
Suclg2	5.49408e-14	0.183184	0.645	0.453	1.19331e-09	9
Pde11a	5.50332e-14	0.214593	0.726	0.535	1.19532e-09	9
Zfhx4	6.70642e-14	0.152588	0.523	0.344	1.45664e-09	9
Cog5	6.92191e-14	0.17538	0.626	0.441	1.50344e-09	9
Lrrk2	1.01201e-13	0.163406	0.4	0.245	2.19808e-09	9
Stau2	1.036e-13	0.172724	0.66	0.476	2.2502e-09	9
Plcl1	1.2831e-13	0.201515	0.704	0.527	2.78689e-09	9
Fbxl7	1.35911e-13	0.184153	0.745	0.537	2.95198e-09	9
Corin	1.39085e-13	0.15331	0.517	0.343	3.02093e-09	9
Fry	1.41468e-13	0.159838	0.662	0.463	3.07268e-09	9
Tmem132c	1.6412e-13	0.190113	0.751	0.574	3.56468e-09	9
Slc24a3	1.6574e-13	0.20068	0.823	0.645	3.59986e-09	9
Bbs9	1.67228e-13	0.211252	0.779	0.601	3.63219e-09	9
Rnf217	1.73994e-13	0.160013	0.436	0.278	3.77916e-09	9
Mecp2	1.77053e-13	0.178619	0.389	0.239	3.84559e-09	9
Utrn	1.92607e-13	0.219431	0.826	0.648	4.18343e-09	9
Tcerg1l	2.09633e-13	0.170766	0.536	0.358	4.55324e-09	9
Iqsec2	2.20557e-13	0.158233	0.347	0.204	4.7905e-09	9
Nubpl	2.24731e-13	0.1555	0.462	0.295	4.88116e-09	9
Ltbp1	2.25306e-13	0.216621	0.779	0.605	4.89364e-09	9
Col24a1	2.49755e-13	0.164047	0.6	0.429	5.42467e-09	9
Arpp21	2.86766e-13	0.16622	0.557	0.381	6.22855e-09	9
Ppp2r2b1	3.70699e-13	0.223826	0.783	0.623	8.05159e-09	9
Eml6	3.9203e-13	0.161617	0.655	0.461	8.5149e-09	9
Igsf11	4.02194e-13	0.195901	0.449	0.293	8.73564e-09	9
Myrfl	4.317e-13	0.150607	0.419	0.265	9.37652e-09	9
Phactr1	4.91586e-13	0.214927	0.8	0.628	1.06773e-08	9
Asxl3	4.97448e-13	0.156166	0.545	0.364	1.08046e-08	9
Kcnd32	5.61799e-13	0.191934	0.657	0.475	1.22023e-08	9
Adamtsl1	6.0032e-13	0.176431	0.723	0.544	1.3039e-08	9
Pid1	6.21805e-13	0.194683	0.662	0.482	1.35056e-08	9
Cdyl2	6.30845e-13	0.15548	0.502	0.33	1.3702e-08	9
Stk3	6.35297e-13	0.179388	0.594	0.416	1.37986e-08	9
Slc25a13	7.96856e-13	0.172409	0.549	0.38	1.73077e-08	9
Bmpr1b	8.69368e-13	0.19527	0.696	0.522	1.88827e-08	9
Xkr62	9.94779e-13	0.179787	0.587	0.422	2.16066e-08	9
Khdrbs3	1.16798e-12	0.151821	0.536	0.36	2.53686e-08	9
Fhod3	1.24555e-12	0.219381	0.834	0.666	2.70534e-08	9
Dock8	1.4831e-12	0.154807	0.532	0.366	3.2213e-08	9
Slc44a5	1.80012e-12	0.169308	0.689	0.517	3.90987e-08	9
Syn2	1.81276e-12	0.155476	0.417	0.273	3.93731e-08	9
Cntln	1.87455e-12	0.178285	0.511	0.352	4.07151e-08	9
Myt1l3	2.3982e-12	0.197617	0.815	0.649	5.20888e-08	9
Slc2a13	2.72356e-12	0.181009	0.653	0.486	5.91558e-08	9
Rundc3b	3.09809e-12	0.176981	0.368	0.23	6.72905e-08	9
Camk4	4.20679e-12	0.162523	0.513	0.353	9.13715e-08	9
Psd3	5.60367e-12	0.187773	0.713	0.553	1.21712e-07	9
Sorbs2	5.68593e-12	0.180601	0.711	0.535	1.23498e-07	9
Fars2	6.77947e-12	0.164426	0.794	0.596	1.4725e-07	9
Hhat	7.58596e-12	0.198985	0.691	0.521	1.64767e-07	9
Chchd6	8.9852e-12	0.157794	0.602	0.431	1.95159e-07	9
Rcan2	1.05498e-11	0.152609	0.585	0.415	2.29141e-07	9
Pde8b	1.24094e-11	0.17727	0.553	0.393	2.69532e-07	9
Insr	1.46358e-11	0.164707	0.509	0.358	3.17889e-07	9
Sema5a	1.67026e-11	0.188559	0.809	0.638	3.62781e-07	9
Pax5	1.72252e-11	0.150835	0.572	0.396	3.74131e-07	9
Pde10a	1.82733e-11	0.208253	0.823	0.676	3.96896e-07	9
Xylt1	2.16359e-11	0.178999	0.764	0.604	4.69932e-07	9
Adamtsl3	2.20935e-11	0.171455	0.621	0.454	4.7987e-07	9
Wbscr17	3.03819e-11	0.183644	0.774	0.614	6.59894e-07	9
Hivep3	3.14718e-11	0.193774	0.862	0.69	6.83568e-07	9
Tasp1	3.63837e-11	0.164978	0.555	0.397	7.90254e-07	9
Map21	3.75131e-11	0.154031	0.628	0.465	8.14785e-07	9
Glis3	3.98367e-11	0.175532	0.755	0.586	8.65254e-07	9
Lmo7	6.01339e-11	0.152363	0.562	0.407	1.30611e-06	9
Tcte2	6.04163e-11	0.16511	0.747	0.574	1.31224e-06	9
Plce1	6.41084e-11	0.192013	0.645	0.494	1.39243e-06	9
Gm16039	1.01537e-10	0.159963	0.728	0.551	2.20538e-06	9
BC052040	1.20951e-10	0.159982	0.543	0.385	2.62705e-06	9
Ankfn1	1.24773e-10	0.154185	0.528	0.374	2.71007e-06	9
Elavl2	1.3385e-10	0.157174	0.5	0.351	2.90721e-06	9
Akap6	1.48883e-10	0.156505	0.798	0.632	3.23375e-06	9
Kcnk101	1.53139e-10	0.150646	0.472	0.326	3.32619e-06	9
Atg10	1.97547e-10	0.153302	0.655	0.483	4.29072e-06	9
Ehbp1	2.16407e-10	0.154471	0.709	0.533	4.70036e-06	9
Lgr5	2.29634e-10	0.150661	0.415	0.282	4.98765e-06	9
Lama3	2.61981e-10	0.154363	0.6	0.439	5.69022e-06	9
Snx29	3.34938e-10	0.173106	0.843	0.685	7.27486e-06	9
Zfp407	4.69034e-10	0.169944	0.84	0.669	1.01874e-05	9
Atp8a1	9.75374e-10	0.161964	0.636	0.482	2.11851e-05	9
Epha3	1.8576e-09	0.152927	0.6	0.441	4.0347e-05	9
Bre	2.42255e-09	0.160027	0.679	0.532	5.26177e-05	9
Dip2c	3.94097e-09	0.172555	0.736	0.593	8.55979e-05	9
Gm108001	0	1.7507	0.989	0.902	0	3
Gm108011	0	1.55948	0.964	0.793	0	3
Chl11	1.47567e-303	0.962326	0.817	0.627	3.20516e-299	3
Gm107221	2.26532e-275	0.762515	0.496	0.196	4.92026e-271	3
Gm217381	4.0668e-274	0.921587	0.619	0.322	8.83309e-270	3
Gm111681	9.22934e-243	0.687841	0.44	0.167	2.00461e-238	3
Gm107171	4.55867e-202	0.703168	0.478	0.22	9.90143e-198	3
Skint61	7.39663e-153	0.70109	0.601	0.408	1.60655e-148	3
Mageb181	8.82344e-132	0.659778	0.572	0.403	1.91645e-127	3
Sfi11	3.82928e-123	0.613727	0.656	0.525	8.31719e-119	3
Klhl11	1.99075e-98	0.552007	0.575	0.446	4.32392e-94	3
Cdh121	2.15372e-98	0.539752	0.6	0.47	4.67789e-94	3
Gpr1581	5.84712e-97	0.542336	0.603	0.489	1.26999e-92	3
Drg11	2.51941e-95	0.525476	0.687	0.609	5.47217e-91	3
Kcnh71	1.39679e-85	0.539409	0.631	0.541	3.03384e-81	3
Zcchc161	5.12656e-85	0.526776	0.534	0.407	1.11349e-80	3
Galntl6.11	5.65605e-85	0.513589	0.602	0.502	1.22849e-80	3
Brinp31	1.42139e-83	0.536585	0.551	0.434	3.08725e-79	3
4930468A15Rik1	5.85299e-83	0.341327	0.248	0.111	1.27127e-78	3
Trdn1	6.63988e-83	0.488706	0.541	0.417	1.44218e-78	3
Gm107191	4.70339e-82	0.266928	0.187	0.068	1.02158e-77	3
A330008L17Rik1	3.33497e-78	0.46847	0.512	0.383	7.24355e-74	3
Trhde1	1.94225e-74	0.494712	0.583	0.491	4.21858e-70	3
Khdrbs21	9.77537e-70	0.468505	0.619	0.544	2.12321e-65	3
Cdh81	1.79517e-69	0.494043	0.563	0.473	3.89912e-65	3
Abca131	9.48168e-69	0.448509	0.616	0.544	2.05942e-64	3
Ppfia21	3.34576e-67	0.465964	0.621	0.547	7.26699e-63	3
Gabrb11	4.57641e-65	0.446069	0.583	0.502	9.93996e-61	3
Luzp21	3.46162e-64	0.437535	0.549	0.462	7.51865e-60	3
Dok61	1.12681e-63	0.451313	0.575	0.495	2.44743e-59	3
Kcnh81	1.12247e-61	0.438205	0.544	0.449	2.43801e-57	3
Lrfn51	2.51577e-61	0.437255	0.494	0.391	5.46426e-57	3
2210408I21Rik1	4.02532e-61	0.439209	0.586	0.521	8.74299e-57	3
Cntn61	1.35128e-60	0.484197	0.524	0.437	2.93498e-56	3
Lrrc71	1.08502e-59	0.452407	0.622	0.576	2.35666e-55	3
Ncam21	9.9003e-58	0.452469	0.572	0.506	2.15035e-53	3
Ndst41	1.4039e-56	0.436253	0.507	0.42	3.04926e-52	3
Thsd7a1	3.63585e-56	0.40422	0.569	0.5	7.89707e-52	3
Atp11c1	8.96169e-56	0.446304	0.503	0.419	1.94648e-51	3
Spock31	1.48842e-54	0.439702	0.515	0.433	3.23285e-50	3
Ano31	2.58159e-54	0.429581	0.481	0.389	5.60721e-50	3
Gm107151	1.70477e-53	0.185865	0.131	0.049	3.70275e-49	3
Epha51	2.74643e-53	0.42951	0.523	0.444	5.96525e-49	3
Chrm31	5.75487e-53	0.387567	0.631	0.579	1.24996e-48	3
St181	6.52148e-53	0.434935	0.521	0.445	1.41647e-48	3
Kcnt21	1.46584e-51	0.430659	0.508	0.433	3.1838e-47	3
Pola11	8.48459e-51	0.431489	0.474	0.389	1.84285e-46	3
Htr2c1	9.25994e-51	0.379862	0.363	0.253	2.01126e-46	3
Fam172a1	1.31952e-50	0.424188	0.581	0.533	2.86599e-46	3
Cpne41	3.2602e-50	0.390587	0.607	0.558	7.08115e-46	3
Enox21	8.79782e-50	0.407928	0.448	0.357	1.91089e-45	3
Trpc51	2.313e-49	0.41271	0.443	0.349	5.02383e-45	3
Hcn11	3.73412e-49	0.397178	0.531	0.456	8.11052e-45	3
Efhc21	1.08234e-46	0.350968	0.329	0.224	2.35085e-42	3
Xkr41	2.09532e-46	0.391698	0.588	0.542	4.55104e-42	3
6030498E09Rik1	2.34003e-46	0.361402	0.311	0.206	5.08255e-42	3
Ar1	3.47456e-46	0.335958	0.314	0.208	7.54674e-42	3
Ophn11	3.941e-46	0.424463	0.476	0.405	8.55986e-42	3
Rgs71	1.37191e-45	0.370613	0.602	0.56	2.9798e-41	3
Dnah7c1	1.54246e-45	0.387538	0.461	0.377	3.35022e-41	3
Cdh71	7.43848e-44	0.351359	0.326	0.224	1.61564e-39	3
Gria31	9.06242e-44	0.402461	0.424	0.336	1.96836e-39	3
Eda1	1.15322e-43	0.37345	0.507	0.434	2.5048e-39	3
Pclo1	2.38703e-43	0.388603	0.512	0.447	5.18463e-39	3
Kcnb21	4.77868e-43	0.377285	0.586	0.547	1.03793e-38	3
Diap31	1.30195e-42	0.370312	0.626	0.593	2.82783e-38	3
Cpa61	1.52945e-42	0.37486	0.529	0.468	3.32197e-38	3
Rit21	6.64101e-42	0.384744	0.476	0.406	1.44243e-37	3
Slc9a71	7.84333e-42	0.336628	0.344	0.246	1.70357e-37	3
F81	1.24619e-40	0.338011	0.313	0.215	2.70672e-36	3
Agbl11	1.52307e-40	0.381128	0.545	0.502	3.3081e-36	3
Ccdc1781	1.90493e-40	0.372665	0.499	0.434	4.13751e-36	3
Mei41	5.24641e-40	0.375112	0.468	0.396	1.13952e-35	3
Gm132471	6.66272e-40	0.229812	0.189	0.1	1.44714e-35	3
Kctd81	1.87016e-39	0.357557	0.414	0.329	4.06198e-35	3
Gabra31	6.67677e-39	0.343215	0.327	0.232	1.45019e-34	3
Slc35f11	2.47486e-38	0.347804	0.587	0.554	5.37539e-34	3
Gucy1a21	2.52072e-38	0.351286	0.47	0.4	5.475e-34	3
Fam19a21	3.67377e-38	0.355389	0.6	0.579	7.97943e-34	3
Ano41	5.02492e-38	0.364804	0.543	0.497	1.09141e-33	3
Cntn31	5.26486e-38	0.36081	0.458	0.386	1.14353e-33	3
Prb11	5.55281e-38	0.222695	0.181	0.096	1.20607e-33	3
Gria41	5.85974e-38	0.367171	0.493	0.438	1.27274e-33	3
4930516K23Rik1	8.38587e-38	0.297304	0.276	0.181	1.82141e-33	3
Vmn2r60	1.04697e-37	0.204072	0.162	0.082	2.27403e-33	3
Unc13c1	2.4362e-37	0.351452	0.567	0.529	5.29143e-33	3
Ralyl1	1.39547e-36	0.368199	0.39	0.31	3.03096e-32	3
Synpr1	1.58384e-36	0.367775	0.501	0.445	3.44011e-32	3
Glra21	1.68892e-36	0.34026	0.324	0.235	3.66834e-32	3
Samd121	4.51369e-36	0.357157	0.565	0.534	9.80373e-32	3
Serpinb3b1	5.93088e-36	0.261541	0.25	0.158	1.28819e-31	3
Nxph11	1.28553e-35	0.341717	0.483	0.42	2.79216e-31	3
Dach11	2.21301e-35	0.356591	0.55	0.51	4.80666e-31	3
Bank11	5.50524e-35	0.326634	0.422	0.349	1.19574e-30	3
Kctd161	8.98927e-34	0.324331	0.48	0.427	1.95247e-29	3
Hnf4g1	1.20821e-33	0.298623	0.295	0.207	2.62423e-29	3
Grm31	2.32411e-33	0.359551	0.423	0.354	5.04797e-29	3
Tex111	2.98188e-33	0.301573	0.311	0.227	6.47664e-29	3
Grm11	3.21796e-33	0.33198	0.524	0.482	6.98941e-29	3
Skint41	4.06222e-33	0.227131	0.21	0.126	8.82313e-29	3
Oca21	7.77773e-33	0.341641	0.444	0.384	1.68932e-28	3
Tnni3k1	8.23677e-33	0.31447	0.493	0.439	1.78903e-28	3
Fmn11	1.56625e-32	0.316876	0.581	0.562	3.40189e-28	3
Zc3h12b1	7.37981e-32	0.30905	0.325	0.244	1.6029e-27	3
Frmd31	9.88321e-32	0.333176	0.363	0.288	2.14663e-27	3
Skint21	1.09352e-31	0.207458	0.192	0.112	2.37512e-27	3
Tex161	2.17869e-31	0.254092	0.216	0.135	4.73212e-27	3
Skint10	2.40965e-31	0.192967	0.161	0.087	5.23375e-27	3
Esr11	3.45279e-31	0.333841	0.501	0.457	7.49947e-27	3
Phex1	5.11372e-31	0.331007	0.382	0.311	1.1107e-26	3
Klhl41	8.54995e-30	0.20708	0.164	0.093	1.85705e-25	3
Adcy21	1.23125e-29	0.33556	0.554	0.536	2.67428e-25	3
Hs3st51	1.25392e-29	0.335326	0.483	0.44	2.72352e-25	3
Catsperb1	1.45917e-29	0.302559	0.317	0.239	3.16932e-25	3
Olfm31	1.59665e-29	0.312422	0.366	0.296	3.46792e-25	3
Sult2a41	3.11932e-29	0.173833	0.161	0.09	6.77516e-25	3
Fut91	4.31824e-29	0.308275	0.357	0.286	9.37922e-25	3
Maob1	4.79766e-29	0.25368	0.226	0.148	1.04205e-24	3
Hdx1	9.41706e-29	0.270015	0.252	0.174	2.04538e-24	3
Pou6f21	1.38778e-28	0.28958	0.46	0.408	3.01425e-24	3
Dnah7b1	1.78783e-28	0.311655	0.413	0.353	3.88318e-24	3
Hs3st41	2.30368e-28	0.306927	0.554	0.529	5.0036e-24	3
Nyap21	2.97074e-28	0.320359	0.447	0.393	6.45245e-24	3
Dnah51	3.41684e-28	0.323653	0.435	0.381	7.42137e-24	3
Col4a51	4.29576e-28	0.288157	0.31	0.234	9.33039e-24	3
Cnksr21	5.19081e-28	0.289823	0.346	0.275	1.12744e-23	3
Nol41	5.58341e-28	0.337809	0.509	0.479	1.21272e-23	3
Stxbp5l1	5.64058e-28	0.290154	0.386	0.319	1.22513e-23	3
Zfp804a1	5.64574e-28	0.313362	0.357	0.288	1.22625e-23	3
Cngb31	8.31287e-28	0.325712	0.361	0.296	1.80555e-23	3
Wdr171	9.38784e-28	0.322818	0.412	0.357	2.03904e-23	3
Tbc1d51	1.1475e-27	0.311546	0.564	0.544	2.49237e-23	3
Gm51271	1.41126e-27	0.2602	0.234	0.159	3.06525e-23	3
Mgam1	1.77276e-27	0.279381	0.28	0.204	3.85044e-23	3
Slc4a101	3.40449e-27	0.351304	0.412	0.361	7.39456e-23	3
Slc25a211	8.54828e-27	0.307839	0.59	0.579	1.85669e-22	3
Lipo11	1.33383e-26	0.260496	0.281	0.205	2.89709e-22	3
Pld51	1.45662e-26	0.300847	0.516	0.489	3.16378e-22	3
Hecw11	2.63593e-26	0.328966	0.452	0.417	5.72524e-22	3
Zbbx1	3.28498e-26	0.249602	0.258	0.183	7.13498e-22	3
Rims21	3.69944e-26	0.288698	0.575	0.556	8.03517e-22	3
Zfp804b	3.74643e-26	0.242234	0.221	0.149	8.13724e-22	3
Slco6c11	4.0986e-26	0.183804	0.172	0.102	8.90217e-22	3
Acss31	5.99446e-26	0.304112	0.349	0.285	1.302e-21	3
Socs61	6.26698e-26	0.297854	0.452	0.407	1.36119e-21	3
Cdh201	6.4643e-26	0.316533	0.401	0.344	1.40405e-21	3
Prrg11	1.03692e-25	0.287996	0.257	0.186	2.25219e-21	3
Ofcc11	1.07483e-25	0.298474	0.422	0.371	2.33454e-21	3
Pde1a1	2.6878e-25	0.31296	0.444	0.402	5.83789e-21	3
Chst91	2.95546e-25	0.296909	0.45	0.407	6.41925e-21	3
Spata161	2.98939e-25	0.319496	0.479	0.445	6.49295e-21	3
Slco6d11	3.16005e-25	0.210201	0.215	0.142	6.86363e-21	3
Agmo1	4.23685e-25	0.311497	0.429	0.382	9.20244e-21	3
Gabrb31	5.28541e-25	0.295446	0.449	0.404	1.14799e-20	3
Cep1281	5.34356e-25	0.299344	0.541	0.525	1.16062e-20	3
Themis1	5.4913e-25	0.29963	0.354	0.29	1.19271e-20	3
Col4a61	1.18964e-24	0.301153	0.418	0.37	2.58389e-20	3
Kcnn21	1.35457e-24	0.276437	0.547	0.53	2.94213e-20	3
Kcnj31	1.51351e-24	0.287451	0.308	0.242	3.28734e-20	3
Fshr1	1.84947e-24	0.283746	0.375	0.319	4.01705e-20	3
Csgalnact11	1.88487e-24	0.288731	0.549	0.533	4.09394e-20	3
Slc35f41	1.94941e-24	0.272027	0.409	0.358	4.23413e-20	3
Gm72471	1.98235e-24	0.271908	0.298	0.228	4.30567e-20	3
Dnah7a1	2.1703e-24	0.307966	0.403	0.355	4.7139e-20	3
Mroh2a1	2.61906e-24	0.287559	0.434	0.383	5.68861e-20	3
Adcy81	3.92511e-24	0.290745	0.404	0.353	8.52533e-20	3
Grin2a1	4.37646e-24	0.294347	0.55	0.544	9.50567e-20	3
1700007G11Rik1	5.66658e-24	0.286906	0.562	0.56	1.23078e-19	3
Lrriq11	6.4398e-24	0.29231	0.322	0.257	1.39873e-19	3
Fam135b1	6.84066e-24	0.292735	0.437	0.392	1.48579e-19	3
Oprm11	1.01379e-23	0.29925	0.437	0.401	2.20196e-19	3
Klhl131	1.27274e-23	0.269789	0.286	0.219	2.76439e-19	3
Col19a11	1.36571e-23	0.301615	0.485	0.459	2.96631e-19	3
Arap21	1.49479e-23	0.279998	0.332	0.27	3.24668e-19	3
Prkd11	2.00793e-23	0.311741	0.465	0.433	4.36123e-19	3
Plxdc21	2.00886e-23	0.301554	0.508	0.49	4.36324e-19	3
Pcsk21	3.00992e-23	0.297912	0.469	0.437	6.53754e-19	3
Map3k151	3.18929e-23	0.254651	0.27	0.202	6.92714e-19	3
Pak31	3.31764e-23	0.309575	0.428	0.391	7.20591e-19	3
Pak7	3.98945e-23	0.299157	0.484	0.462	8.66509e-19	3
Heph1	4.83639e-23	0.222788	0.207	0.139	1.05046e-18	3
Zfp385b1	5.39695e-23	0.292447	0.577	0.582	1.17222e-18	3
Glra31	5.42357e-23	0.264874	0.302	0.238	1.178e-18	3
Ptprq1	8.71896e-23	0.285419	0.359	0.306	1.89376e-18	3
Tpk11	1.6204e-22	0.312217	0.486	0.462	3.51952e-18	3
Unc801	1.73939e-22	0.29585	0.377	0.327	3.77795e-18	3
Hsf31	2.26357e-22	0.222546	0.209	0.142	4.91648e-18	3
Cadps1	2.34905e-22	0.27312	0.621	0.629	5.10213e-18	3
Fam19a41	2.64653e-22	0.287664	0.379	0.329	5.74826e-18	3
Oxr11	2.76584e-22	0.297125	0.556	0.556	6.0074e-18	3
Thrb1	3.03831e-22	0.289318	0.529	0.517	6.5992e-18	3
Tnr1	3.13169e-22	0.270938	0.596	0.597	6.80204e-18	3
Snrpn.11	4.74676e-22	0.278781	0.304	0.243	1.031e-17	3
Gpr1121	5.02061e-22	0.235477	0.235	0.169	1.09048e-17	3
Scml21	9.92315e-22	0.224753	0.219	0.153	2.15531e-17	3
Rps6ka61	1.00522e-21	0.25202	0.27	0.206	2.18333e-17	3
Mlip1	1.25669e-21	0.278581	0.38	0.33	2.72953e-17	3
Gm3641	1.40828e-21	0.17567	0.165	0.103	3.05879e-17	3
Dpy19l21	1.53189e-21	0.22873	0.249	0.184	3.32727e-17	3
Dnah111	1.86151e-21	0.294634	0.494	0.477	4.04319e-17	3
Chm1	2.25101e-21	0.26489	0.258	0.195	4.88919e-17	3
Nox41	2.40713e-21	0.250046	0.274	0.21	5.22829e-17	3
Kcnc21	3.49459e-21	0.282783	0.344	0.289	7.59026e-17	3
Gm13154	5.80252e-21	0.162242	0.142	0.085	1.26031e-16	3
Ntng11	7.22545e-21	0.30178	0.502	0.488	1.56937e-16	3
Kcnh51	8.15055e-21	0.298968	0.413	0.377	1.7703e-16	3
Mmp161	8.80577e-21	0.278328	0.407	0.365	1.91261e-16	3
Emr41	1.06519e-20	0.198476	0.199	0.136	2.3136e-16	3
Mipol11	1.15393e-20	0.287146	0.428	0.394	2.50633e-16	3
FMN11	1.38051e-20	0.267629	0.462	0.435	2.99847e-16	3
Col22a11	2.79617e-20	0.26744	0.446	0.416	6.07327e-16	3
Abca161	3.50283e-20	0.221735	0.242	0.179	7.60814e-16	3
Cftr1	4.64461e-20	0.276007	0.279	0.22	1.00881e-15	3
Slc24a31	4.66747e-20	0.247782	0.638	0.652	1.01377e-15	3
Mettl151	5.69731e-20	0.278349	0.336	0.285	1.23746e-15	3
Vmn2r71	5.94263e-20	0.238887	0.252	0.189	1.29074e-15	3
Itgbl11	6.74663e-20	0.303902	0.376	0.334	1.46537e-15	3
Gabra21	9.35697e-20	0.2512	0.28	0.222	2.03233e-15	3
Skint3	9.36175e-20	0.166288	0.154	0.097	2.03337e-15	3
Gabrb21	9.86711e-20	0.29001	0.36	0.313	2.14314e-15	3
Ispd1	1.46665e-19	0.273441	0.455	0.428	3.18556e-15	3
9330182L06Rik1	1.69004e-19	0.283555	0.378	0.335	3.67076e-15	3
Ttc61	1.89149e-19	0.282652	0.312	0.256	4.10832e-15	3
Gm13157	2.39529e-19	0.174212	0.163	0.105	5.20257e-15	3
Rsrc11	2.83189e-19	0.269877	0.465	0.446	6.15087e-15	3
Aoah1	3.03611e-19	0.26186	0.361	0.316	6.59443e-15	3
Vwc2l1	3.10257e-19	0.261251	0.3	0.244	6.73878e-15	3
Grxcr11	3.2815e-19	0.237137	0.26	0.201	7.12743e-15	3
Gm70731	3.79297e-19	0.210419	0.191	0.131	8.23832e-15	3
Reln1	3.90953e-19	0.273321	0.579	0.596	8.49149e-15	3
Fam46d1	3.99409e-19	0.189357	0.171	0.113	8.67516e-15	3
Zpbp1	4.1666e-19	0.250086	0.29	0.233	9.04985e-15	3
Nalcn1	4.56964e-19	0.302502	0.457	0.439	9.92527e-15	3
Sirpb1b	4.60147e-19	0.168706	0.149	0.093	9.9944e-15	3
Gphn1	4.61082e-19	0.259288	0.554	0.559	1.00147e-14	3
Cnbd11	6.06778e-19	0.286853	0.356	0.31	1.31792e-14	3
Tmprss11c	9.05236e-19	0.159026	0.146	0.091	1.96617e-14	3
Mcf21	9.1432e-19	0.213756	0.227	0.167	1.9859e-14	3
Dgkk1	9.24798e-19	0.202092	0.219	0.158	2.00866e-14	3
Bche	1.1884e-18	0.185339	0.173	0.115	2.5812e-14	3
Prlr1	1.3396e-18	0.268059	0.315	0.264	2.9096e-14	3
Nwd21	1.73912e-18	0.283246	0.319	0.27	3.77738e-14	3
Klhl321	1.86295e-18	0.304438	0.419	0.39	4.04633e-14	3
Htr1f1	2.20575e-18	0.252662	0.283	0.227	4.7909e-14	3
Fsip2	2.21345e-18	0.166941	0.147	0.093	4.80761e-14	3
Grin3a1	2.34928e-18	0.254431	0.342	0.296	5.10263e-14	3
Scn9a1	2.63635e-18	0.244056	0.305	0.251	5.72615e-14	3
Dnah31	3.16433e-18	0.244186	0.321	0.268	6.87293e-14	3
Cdh101	3.87563e-18	0.275053	0.329	0.284	8.41788e-14	3
Sytl51	4.60796e-18	0.177723	0.178	0.121	1.00085e-13	3
Cntnap41	4.68239e-18	0.273549	0.433	0.407	1.01702e-13	3
Ttn1	4.78827e-18	0.259376	0.451	0.43	1.04001e-13	3
Tecrl	7.11931e-18	0.199936	0.167	0.112	1.54631e-13	3
Fgf121	8.75165e-18	0.282371	0.417	0.39	1.90086e-13	3
Pdgfd1	1.07066e-17	0.266018	0.362	0.32	2.32546e-13	3
Klf81	1.89874e-17	0.245677	0.298	0.246	4.12406e-13	3
Cntnap31	2.03283e-17	0.226971	0.264	0.209	4.4153e-13	3
Dync2h11	2.55685e-17	0.263877	0.404	0.374	5.55348e-13	3
Ptchd41	3.37561e-17	0.254524	0.328	0.279	7.33182e-13	3
Pde1c1	3.40973e-17	0.284525	0.425	0.4	7.40593e-13	3
Otud7a1	4.33185e-17	0.261975	0.508	0.501	9.40878e-13	3
Ndst31	4.78058e-17	0.260673	0.348	0.306	1.03834e-12	3
Tmem1171	4.97558e-17	0.251621	0.585	0.606	1.0807e-12	3
Npsr11	5.31594e-17	0.252206	0.347	0.304	1.15462e-12	3
Prex21	5.55297e-17	0.270077	0.436	0.413	1.20611e-12	3
Ccdc71	6.63947e-17	0.171686	0.158	0.104	1.44209e-12	3
Kir3dl21	7.02413e-17	0.161191	0.146	0.094	1.52564e-12	3
Myo3a1	7.35888e-17	0.271345	0.451	0.433	1.59835e-12	3
Cask1	7.67738e-17	0.285489	0.461	0.449	1.66753e-12	3
Morc11	7.71601e-17	0.240664	0.334	0.287	1.67592e-12	3
Nbas1	8.23846e-17	0.255984	0.482	0.47	1.78939e-12	3
Ppef11	1.04692e-16	0.184453	0.197	0.142	2.27391e-12	3
Slc22a221	1.05856e-16	0.24786	0.333	0.29	2.2992e-12	3
Crp1	1.1434e-16	0.231974	0.269	0.217	2.48347e-12	3
Sis	3.48855e-16	0.171892	0.153	0.102	7.57713e-12	3
Cdh9	3.67852e-16	0.182877	0.162	0.11	7.98974e-12	3
Cacna2d11	4.77197e-16	0.243812	0.572	0.591	1.03647e-11	3
Adam221	5.43672e-16	0.255912	0.448	0.433	1.18086e-11	3
Tmem132b1	5.88203e-16	0.21991	0.479	0.467	1.27758e-11	3
Pla2g4a1	6.8978e-16	0.238133	0.275	0.224	1.4982e-11	3
Clvs21	7.22352e-16	0.198012	0.217	0.164	1.56895e-11	3
Rp11	8.15692e-16	0.20901	0.216	0.163	1.77168e-11	3
Cacnb21	9.56912e-16	0.261646	0.528	0.535	2.07841e-11	3
Cdh19	1.15283e-15	0.177165	0.177	0.124	2.50396e-11	3
1700008F21Rik	1.7168e-15	0.158116	0.171	0.119	3.72889e-11	3
Cntn11	1.73696e-15	0.263791	0.433	0.418	3.77268e-11	3
Btbd31	1.78289e-15	0.252239	0.489	0.493	3.87244e-11	3
Wdpcp1	1.86804e-15	0.269527	0.462	0.454	4.05738e-11	3
Tmprss11f1	2.10449e-15	0.182905	0.195	0.142	4.57096e-11	3
Lmo31	2.87098e-15	0.261443	0.387	0.357	6.23576e-11	3
Zfpm21	4.11872e-15	0.244608	0.528	0.54	8.94586e-11	3
Shroom41	4.25462e-15	0.254821	0.369	0.341	9.24103e-11	3
Zfp9431	5.47202e-15	0.185318	0.204	0.152	1.18852e-10	3
Gbe11	6.36898e-15	0.252785	0.395	0.371	1.38334e-10	3
Otogl1	6.45946e-15	0.225284	0.286	0.241	1.403e-10	3
Dock111	7.12461e-15	0.250639	0.343	0.304	1.54746e-10	3
Brinp11	7.31663e-15	0.254031	0.358	0.327	1.58917e-10	3
Hecw21	1.11274e-14	0.255315	0.542	0.555	2.41686e-10	3
Kynu1	1.54443e-14	0.220159	0.238	0.189	3.35451e-10	3
Kcnab11	1.57861e-14	0.265647	0.438	0.428	3.42873e-10	3
Gabrg2	1.68321e-14	0.178677	0.191	0.14	3.65593e-10	3
Kcnq31	2.50023e-14	0.260236	0.485	0.486	5.43051e-10	3
Rnf1281	2.94449e-14	0.195968	0.214	0.165	6.39543e-10	3
C130026I21Rik1	3.19815e-14	0.199176	0.202	0.153	6.94638e-10	3
Ntrk31	4.08128e-14	0.222718	0.551	0.565	8.86453e-10	3
Wnk31	4.86434e-14	0.185456	0.199	0.151	1.05653e-09	3
Ptpla1	4.93039e-14	0.228372	0.346	0.312	1.07088e-09	3
Sfmbt21	5.35698e-14	0.250263	0.392	0.368	1.16354e-09	3
Tacr3	5.3609e-14	0.180424	0.206	0.156	1.16439e-09	3
Pkhd1l11	5.44125e-14	0.215503	0.244	0.196	1.18184e-09	3
Ascc31	5.69937e-14	0.25273	0.379	0.355	1.2379e-09	3
Scaper1	8.89742e-14	0.26044	0.418	0.404	1.93252e-09	3
Tll11	1.08713e-13	0.24489	0.323	0.287	2.36124e-09	3
Abcb71	1.12974e-13	0.205343	0.229	0.182	2.4538e-09	3
Hs6st21	1.18857e-13	0.264347	0.417	0.405	2.58158e-09	3
Tmprss151	1.28006e-13	0.202663	0.218	0.17	2.78028e-09	3
Spef21	1.7128e-13	0.228158	0.284	0.241	3.72021e-09	3
Tmc11	2.08412e-13	0.227013	0.286	0.245	4.52671e-09	3
Necab11	2.18278e-13	0.233426	0.32	0.283	4.741e-09	3
Spta1	2.56477e-13	0.151458	0.167	0.12	5.57068e-09	3
Frk1	4.18957e-13	0.209133	0.235	0.19	9.09974e-09	3
Fat31	7.1004e-13	0.216349	0.609	0.634	1.54221e-08	3
Slco1a61	8.7526e-13	0.202131	0.22	0.176	1.90106e-08	3
Fam110b1	9.3825e-13	0.218788	0.58	0.602	2.03788e-08	3
Nhs1	1.42588e-12	0.237018	0.482	0.491	3.09702e-08	3
Lin7a1	1.52576e-12	0.23547	0.296	0.261	3.31396e-08	3
Gab31	1.62611e-12	0.168355	0.204	0.158	3.53192e-08	3
Lppr51	1.69829e-12	0.205278	0.253	0.21	3.68869e-08	3
Tmem178b3	1.80742e-12	0.235457	0.583	0.607	3.92571e-08	3
Xirp2	1.99931e-12	0.160188	0.177	0.131	4.34249e-08	3
Brwd31	2.61815e-12	0.178995	0.214	0.17	5.68662e-08	3
Tmprss11d	2.8266e-12	0.151285	0.146	0.103	6.13937e-08	3
Cyp7b11	3.12429e-12	0.250484	0.308	0.277	6.78595e-08	3
Sh3kbp11	3.53018e-12	0.238915	0.493	0.504	7.66755e-08	3
Scn7a1	3.69572e-12	0.1955	0.196	0.152	8.0271e-08	3
Mbd51	4.12735e-12	0.215747	0.504	0.517	8.96461e-08	3
Rorb1	4.15284e-12	0.233524	0.313	0.281	9.01997e-08	3
Thoc21	4.53565e-12	0.209134	0.229	0.187	9.85143e-08	3
Plcxd31	4.89111e-12	0.22378	0.303	0.27	1.06235e-07	3
Tmem2321	5.24635e-12	0.237694	0.373	0.353	1.13951e-07	3
Ptprz11	5.48305e-12	0.216502	0.35	0.325	1.19092e-07	3
Wdr441	5.92586e-12	0.189062	0.22	0.177	1.2871e-07	3
Mme1	6.1758e-12	0.212315	0.276	0.237	1.34138e-07	3
Unc5c	6.75363e-12	0.211583	0.51	0.529	1.46689e-07	3
Abcb1a1	8.1832e-12	0.159981	0.17	0.126	1.77739e-07	3
Myh151	1.00793e-11	0.197795	0.258	0.218	2.18922e-07	3
Gm204491	1.10722e-11	0.156471	0.172	0.128	2.40488e-07	3
Fmn21	1.15703e-11	0.24723	0.484	0.502	2.51308e-07	3
Sptlc3	1.20242e-11	0.198383	0.273	0.236	2.61165e-07	3
Scn1a1	1.30527e-11	0.229913	0.287	0.253	2.83505e-07	3
Pappa21	1.31642e-11	0.253704	0.422	0.418	2.85925e-07	3
Pam1	1.65553e-11	0.227431	0.494	0.509	3.59582e-07	3
Sh3gl21	1.80528e-11	0.223906	0.529	0.555	3.92106e-07	3
Hydin1	2.0098e-11	0.215873	0.474	0.477	4.36528e-07	3
F13a11	2.03003e-11	0.186162	0.309	0.276	4.40922e-07	3
Sema3e1	2.25792e-11	0.241279	0.351	0.333	4.9042e-07	3
Nrcam1	2.36399e-11	0.243622	0.462	0.469	5.13458e-07	3
Ccdc85a1	2.59508e-11	0.228915	0.327	0.298	5.63651e-07	3
Gabrg1	2.65457e-11	0.177271	0.172	0.131	5.76572e-07	3
Gria11	2.89985e-11	0.228403	0.488	0.502	6.29846e-07	3
Ros11	3.32988e-11	0.191348	0.243	0.203	7.23249e-07	3
Nr3c21	3.43424e-11	0.221088	0.513	0.53	7.45917e-07	3
Mthfs1	3.43712e-11	0.204839	0.27	0.234	7.46543e-07	3
Caln11	3.61258e-11	0.202168	0.555	0.581	7.84652e-07	3
Emr11	4.88756e-11	0.182947	0.199	0.158	1.06158e-06	3
Cox7b21	4.89581e-11	0.168723	0.202	0.161	1.06337e-06	3
Arhgef61	5.04731e-11	0.201479	0.222	0.183	1.09628e-06	3
Fpr31	5.38743e-11	0.159906	0.193	0.15	1.17015e-06	3
Slc4a41	6.21404e-11	0.193375	0.503	0.519	1.34969e-06	3
St8sia61	6.75685e-11	0.217474	0.288	0.255	1.46759e-06	3
Fras11	7.04221e-11	0.187695	0.589	0.623	1.52957e-06	3
Crb11	7.14017e-11	0.203767	0.338	0.313	1.55084e-06	3
Prune21	9.8265e-11	0.211446	0.424	0.422	2.13432e-06	3
Gpr641	1.07194e-10	0.183487	0.21	0.171	2.32824e-06	3
Pik3c2g1	1.08878e-10	0.237743	0.464	0.482	2.36483e-06	3
Gm10283	1.64714e-10	0.163014	0.164	0.125	3.57758e-06	3
Adgb1	1.65902e-10	0.185942	0.246	0.21	3.60339e-06	3
Nek101	1.77439e-10	0.22699	0.347	0.328	3.85397e-06	3
Wdr641	2.03378e-10	0.181179	0.245	0.209	4.41737e-06	3
Cdkl51	2.08854e-10	0.228199	0.355	0.341	4.53631e-06	3
Tbc1d321	2.21787e-10	0.222856	0.36	0.346	4.81721e-06	3
Samsn11	2.22178e-10	0.196842	0.281	0.246	4.82571e-06	3
Dthd1	2.54248e-10	0.15293	0.149	0.112	5.52227e-06	3
Dock101	2.72315e-10	0.233389	0.397	0.39	5.91467e-06	3
Col11a1	3.09427e-10	0.231526	0.345	0.327	6.72075e-06	3
Sphkap1	3.27585e-10	0.226765	0.272	0.242	7.11514e-06	3
Shroom21	3.48512e-10	0.210708	0.299	0.271	7.56968e-06	3
Cfap541	4.69566e-10	0.228288	0.447	0.453	1.0199e-05	3
Mtm11	5.36836e-10	0.180377	0.216	0.18	1.16601e-05	3
Chrna71	5.67528e-10	0.18494	0.26	0.227	1.23267e-05	3
Psd31	6.23842e-10	0.184195	0.534	0.561	1.35498e-05	3
Gabra51	6.27605e-10	0.196964	0.218	0.183	1.36316e-05	3
Kcnmb21	7.94528e-10	0.220773	0.453	0.463	1.72572e-05	3
Rttn1	1.06945e-09	0.208249	0.291	0.264	2.32285e-05	3
Pkib1	1.20044e-09	0.178778	0.199	0.161	2.60735e-05	3
4930555F03Rik1	1.3894e-09	0.197043	0.27	0.241	3.01777e-05	3
Cacna1e1	1.39565e-09	0.191304	0.604	0.644	3.03135e-05	3
Astn11	1.41747e-09	0.234068	0.496	0.521	3.07875e-05	3
Slc13a1	1.49482e-09	0.153295	0.165	0.129	3.24675e-05	3
Ube2e21	1.6072e-09	0.209639	0.457	0.471	3.49083e-05	3
Angpt11	1.84719e-09	0.214622	0.362	0.351	4.01209e-05	3
Grin2b2	2.0152e-09	0.167996	0.622	0.654	4.37702e-05	3
Nebl1	2.08286e-09	0.196113	0.504	0.525	4.52396e-05	3
Nox11	2.18281e-09	0.183562	0.239	0.205	4.74105e-05	3
Tmeff21	2.43898e-09	0.224683	0.416	0.423	5.29747e-05	3
Vav31	2.51033e-09	0.212675	0.485	0.512	5.45243e-05	3
Impg11	2.54354e-09	0.183236	0.26	0.227	5.52457e-05	3
Dock31	2.58745e-09	0.208044	0.418	0.422	5.61995e-05	3
Plch11	2.75863e-09	0.229682	0.386	0.382	5.99175e-05	3
Spidr1	2.83088e-09	0.220832	0.369	0.357	6.14868e-05	3
Chrm21	3.0344e-09	0.187001	0.246	0.214	6.59072e-05	3
Neto11	3.35406e-09	0.17532	0.216	0.182	7.28501e-05	3
Cps11	3.40069e-09	0.17154	0.212	0.177	7.38629e-05	3
Abca121	3.43238e-09	0.202955	0.299	0.275	7.45512e-05	3
Adamts31	3.95905e-09	0.224546	0.399	0.399	8.59905e-05	3
Amph1	5.53464e-09	0.208756	0.333	0.318	0.000120212	3
Gbp5	5.8878e-09	0.186172	0.238	0.206	0.000127883	3
Rab27b1	6.10085e-09	0.212141	0.288	0.265	0.00013251	3
Rgs201	6.16339e-09	0.191549	0.297	0.274	0.000133869	3
Rasef	6.5194e-09	0.160941	0.174	0.139	0.000141601	3
Tasp11	6.53975e-09	0.225111	0.401	0.401	0.000142043	3
Slit21	8.39362e-09	0.221704	0.46	0.477	0.000182309	3
Myo5b1	8.60935e-09	0.185776	0.511	0.536	0.000186995	3
Rbm411	8.84088e-09	0.164394	0.198	0.164	0.000192024	3
Trp631	9.38027e-09	0.19947	0.346	0.333	0.00020374	3
Gtdc11	9.56493e-09	0.204836	0.469	0.49	0.00020775	3
Ctps21	1.01413e-08	0.186727	0.261	0.234	0.000220268	3
Sel1l21	1.2968e-08	0.209259	0.284	0.26	0.000281665	3
Gpr149	1.34788e-08	0.150264	0.136	0.102	0.000292758	3
Sema3d1	1.47772e-08	0.181356	0.311	0.289	0.000320962	3
Shisa91	1.6275e-08	0.208947	0.453	0.466	0.000353494	3
Slc39a12	1.6284e-08	0.156651	0.198	0.164	0.000353688	3
Chrdl11	1.90058e-08	0.157505	0.197	0.164	0.000412806	3
Scn2a11	1.923e-08	0.186778	0.264	0.238	0.000417676	3
Gpc31	1.93261e-08	0.237026	0.47	0.499	0.000419762	3
Ano51	1.95947e-08	0.17044	0.184	0.15	0.000425597	3
Pex5l1	2.07687e-08	0.210312	0.358	0.351	0.000451097	3
Fam120c1	2.20833e-08	0.171382	0.245	0.216	0.00047965	3
Epha31	2.61303e-08	0.209879	0.436	0.447	0.000567551	3
Spag171	2.91248e-08	0.191205	0.373	0.364	0.000632591	3
Iqcj1	3.36915e-08	0.213255	0.313	0.297	0.000731779	3
Rspo21	3.77326e-08	0.187768	0.265	0.239	0.000819552	3
Hdac81	3.88674e-08	0.202952	0.338	0.326	0.0008442	3
Fam189a11	3.92268e-08	0.171765	0.608	0.652	0.000852006	3
Tph21	4.67553e-08	0.186365	0.262	0.235	0.00101553	3
Trpc61	4.96909e-08	0.176245	0.224	0.195	0.00107929	3
Trappc91	5.02475e-08	0.152405	0.685	0.73	0.00109137	3
Mctp21	5.5907e-08	0.215072	0.353	0.346	0.0012143	3
Prr161	6.10284e-08	0.200695	0.306	0.287	0.00132554	3
Gm2811	6.7264e-08	0.154099	0.198	0.167	0.00146097	3
Abca141	1.2888e-07	0.152238	0.203	0.172	0.00279927	3
Gpr391	1.31742e-07	0.206629	0.379	0.38	0.00286144	3
Gucy2f1	1.3926e-07	0.152872	0.194	0.164	0.00302474	3
Xrcc41	1.39876e-07	0.210932	0.413	0.426	0.00303811	3
Tlr41	1.48889e-07	0.160029	0.198	0.169	0.00323387	3
1700113H08Rik1	1.57762e-07	0.183926	0.302	0.284	0.00342659	3
Plcl11	1.5908e-07	0.167512	0.509	0.534	0.00345522	3
Fhod31	1.59484e-07	0.155923	0.633	0.676	0.00346399	3
Adamts191	1.77758e-07	0.196665	0.301	0.286	0.00386091	3
Faf11	2.02324e-07	0.194154	0.419	0.432	0.00439448	3
Map22	2.10326e-07	0.204098	0.449	0.472	0.00456829	3
Rpgr1	2.12694e-07	0.183086	0.261	0.241	0.00461972	3
Kif16b	2.27887e-07	0.202198	0.476	0.504	0.0049497	3
Bmpr1b1	2.6787e-07	0.211945	0.493	0.531	0.00581814	3
Jph11	2.74087e-07	0.172406	0.283	0.263	0.00595317	3
Tshr1	2.89552e-07	0.173645	0.248	0.223	0.00628907	3
Gm162231	2.9722e-07	0.17093	0.237	0.211	0.00645562	3
Zdhhc151	2.97342e-07	0.167697	0.22	0.192	0.00645828	3
Mtus21	3.07484e-07	0.180611	0.531	0.566	0.00667856	3
Atp13a51	3.33496e-07	0.159616	0.254	0.23	0.00724353	3
Shisa61	4.02337e-07	0.194705	0.405	0.416	0.00873877	3
Popdc31	4.63092e-07	0.184106	0.262	0.243	0.0100584	3
Sh3bgrl1	4.95931e-07	0.177206	0.202	0.176	0.0107716	3
Nek111	5.31642e-07	0.191302	0.382	0.386	0.0115473	3
Syt91	5.6936e-07	0.202885	0.346	0.342	0.0123665	3
Acvr1c	7.45426e-07	0.165011	0.19	0.162	0.0161906	3
Stk331	8.50357e-07	0.20441	0.296	0.282	0.0184697	3
Slco1a5	8.51142e-07	0.156826	0.177	0.148	0.0184868	3
Utrn1	8.55147e-07	0.163652	0.608	0.658	0.0185738	3
Syt161	9.53394e-07	0.202553	0.405	0.415	0.0207077	3
4930452B06Rik1	1.05321e-06	0.215968	0.384	0.396	0.0228756	3
Vstm2a1	1.08959e-06	0.190586	0.266	0.248	0.0236659	3
Hmcn11	1.12875e-06	0.15171	0.545	0.581	0.0245165	3
Stxbp61	1.14798e-06	0.203623	0.386	0.394	0.024934	3
Spata61	1.15183e-06	0.163132	0.216	0.191	0.0250177	3
Dtna1	1.23269e-06	0.210863	0.405	0.424	0.026774	3
Abi3bp1	1.53655e-06	0.197492	0.337	0.333	0.0333738	3
Dner1	1.6586e-06	0.167129	0.498	0.534	0.0360247	3
Dnah121	1.89763e-06	0.180544	0.255	0.235	0.0412165	3
2610034M16Rik1	1.98689e-06	0.173258	0.227	0.205	0.0431552	3
Tmtc21	2.1917e-06	0.161115	0.553	0.597	0.0476037	3
Man1a1	2.24523e-06	0.189614	0.331	0.326	0.0487664	3
Clcn51	2.35234e-06	0.197452	0.328	0.326	0.0510928	3
Phka11	2.37708e-06	0.159497	0.203	0.179	0.0516301	3
Ccdc1501	2.65848e-06	0.156363	0.23	0.208	0.0577422	3
Wdr721	2.74367e-06	0.173474	0.292	0.279	0.0595926	3
Pappa1	2.77155e-06	0.165593	0.392	0.4	0.060198	3
Galntl61	3.07622e-06	0.177957	0.349	0.35	0.0668155	3
Slc15a51	3.67811e-06	0.150708	0.199	0.175	0.0798886	3
C773701	3.92545e-06	0.174024	0.211	0.189	0.0852607	3
Mpp71	4.00808e-06	0.184677	0.421	0.442	0.0870554	3
Ccdc1291	4.47154e-06	0.161449	0.246	0.227	0.0971218	3
Lrrc61	4.96556e-06	0.161421	0.236	0.217	0.107852	3
Pdgfc1	5.72304e-06	0.174185	0.326	0.322	0.124304	3
Rps6ka31	5.80546e-06	0.180337	0.284	0.271	0.126095	3
Kdm4c	6.80006e-06	0.181183	0.319	0.314	0.147697	3
Rasgrf21	7.04987e-06	0.165035	0.372	0.379	0.153123	3
Pcsk51	7.15654e-06	0.180655	0.518	0.565	0.15544	3
Lrrc691	9.76434e-06	0.171998	0.238	0.221	0.212082	3
Scn3a	1.08033e-05	0.167675	0.24	0.224	0.234647	3
Col28a11	1.25432e-05	0.17399	0.316	0.31	0.272437	3
Pth2r1	1.48288e-05	0.155426	0.204	0.183	0.322081	3
Syndig11	1.70424e-05	0.165689	0.328	0.327	0.37016	3
Ranbp171	1.93693e-05	0.171046	0.422	0.444	0.4207	3
Kcnh11	1.99567e-05	0.15501	0.511	0.551	0.433459	3
Ipcef11	2.23392e-05	0.173837	0.294	0.288	0.485207	3
Trpc41	2.29181e-05	0.163056	0.274	0.263	0.497781	3
Ptprc1	2.31178e-05	0.15345	0.221	0.202	0.502119	3
AW5549181	2.5076e-05	0.18299	0.424	0.452	0.54465	3
Prkcq1	2.53614e-05	0.161301	0.276	0.266	0.550849	3
Cpne81	2.70197e-05	0.182797	0.304	0.301	0.586867	3
Rnls1	2.91372e-05	0.165368	0.346	0.35	0.63286	3
Arhgef91	2.92608e-05	0.168967	0.248	0.235	0.635545	3
Lppr11	3.48072e-05	0.208131	0.414	0.441	0.756012	3
Prim21	3.84077e-05	0.182461	0.403	0.427	0.834215	3
Sntb11	4.05366e-05	0.184857	0.399	0.42	0.880455	3
Hs3st1	4.13419e-05	0.166581	0.276	0.267	0.897946	3
Elp4	4.61931e-05	0.188618	0.33	0.337	1	3
Mamld11	4.94383e-05	0.155248	0.224	0.208	1	3
Gulp1	6.26975e-05	0.186648	0.332	0.34	1	3
Piezo21	6.39647e-05	0.171336	0.486	0.528	1	3
Dmbt11	6.91753e-05	0.152766	0.183	0.164	1	3
Dnah91	7.65885e-05	0.19432	0.423	0.449	1	3
Lrrtm31	9.31863e-05	0.161573	0.296	0.293	1	3
Pde11a1	0.000100966	0.163594	0.498	0.546	1	3
Trpm61	0.000104855	0.166496	0.252	0.242	1	3
Zfp8001	0.000111259	0.17131	0.287	0.285	1	3
Grik11	0.000119064	0.163955	0.287	0.284	1	3
Ccdc1481	0.000154661	0.169329	0.42	0.454	1	3
Reps21	0.000184417	0.180286	0.341	0.351	1	3
Gm217981	0.000200405	0.153687	0.232	0.221	1	3
Nell21	0.000209494	0.154861	0.436	0.466	1	3
Slc24a21	0.000279041	0.172898	0.391	0.417	1	3
Chsy31	0.000310237	0.171412	0.35	0.368	1	3
Cdk5rap21	0.000336591	0.166178	0.423	0.457	1	3
Lrriq3	0.000414916	0.157909	0.223	0.213	1	3
Mapk101	0.000416097	0.1583	0.442	0.474	1	3
Stk32b1	0.000431939	0.154052	0.407	0.434	1	3
Gm16432	0.00044122	0.152667	0.267	0.265	1	3
Ikzf21	0.000510988	0.168428	0.286	0.288	1	3
Atp10b1	0.00051788	0.154253	0.231	0.221	1	3
Pdzrn41	0.000527779	0.155127	0.467	0.511	1	3
Galnt141	0.000529075	0.162308	0.413	0.441	1	3
Slc2a131	0.000576958	0.164936	0.452	0.495	1	3
Fgd41	0.000682363	0.15413	0.299	0.304	1	3
Tek1	0.00100571	0.153033	0.232	0.224	1	3
Cerkl	0.00101232	0.15228	0.25	0.246	1	3
Trpm81	0.00112153	0.161702	0.422	0.458	1	3
Tacr11	0.00157238	0.162331	0.318	0.327	1	3
Prkdc1	0.00241652	0.175103	0.313	0.326	1	3
Ralgapa11	0.00278295	0.171616	0.317	0.331	1	3
Gpd21	0.00306026	0.150382	0.281	0.287	1	3
Phkb1	0.00340061	0.159871	0.31	0.323	1	3
Ghr1	0.00344776	0.180926	0.369	0.398	1	3
Vps411	0.00674725	0.151081	0.288	0.299	1	3
Cobll1	0.00729419	0.173124	0.301	0.316	1	3
Ino80	5.00515e-62	0.16808	0.073	0.264	1.08712e-57	4
Adam19	1.12791e-55	0.156052	0.117	0.331	2.44983e-51	4
Rasgrf22	2.9376e-53	0.159644	0.162	0.404	6.38046e-49	4
Slc4a42	1.94245e-50	0.172792	0.245	0.55	4.21901e-46	4
Kcnh82	2.70782e-50	0.178316	0.215	0.49	5.88138e-46	4
Ano42	3.73403e-50	0.153868	0.24	0.535	8.1103e-46	4
Adamtsl11	8.12496e-50	0.17986	0.264	0.583	1.76474e-45	4
Atp11c2	9.1687e-50	0.151855	0.197	0.457	1.99144e-45	4
Ephb4	1.04115e-48	0.159966	0.054	0.204	2.26139e-44	4
Stk32b2	1.14958e-48	0.174005	0.198	0.459	2.49689e-44	4
Slc4a5	1.19924e-48	0.151345	0.089	0.263	2.60475e-44	4
Tmem132b2	4.55223e-48	0.171797	0.222	0.499	9.88745e-44	4
Map7d1	2.67482e-47	0.201723	0.061	0.212	5.80971e-43	4
Gm108002	4.20883e-47	0.684048	0.77	0.929	9.14159e-43	4
Pou6f22	1.46907e-46	0.205118	0.192	0.441	3.19082e-42	4
Ttn2	1.50822e-46	0.170897	0.202	0.461	3.27585e-42	4
Unc5c1	2.54536e-46	0.170025	0.257	0.559	5.52853e-42	4
Col22a12	3.48523e-46	0.177666	0.195	0.447	7.56993e-42	4
Trhde2	2.43305e-45	0.212554	0.244	0.533	5.28459e-41	4
Chst92	6.08613e-45	0.173036	0.193	0.439	1.32191e-40	4
Epha52	8.38755e-44	0.186045	0.219	0.481	1.82178e-39	4
Thsd7a2	1.04885e-43	0.152738	0.25	0.539	2.2781e-39	4
1700007G11Rik2	1.26115e-43	0.171917	0.281	0.595	2.73921e-39	4
Cntnap42	1.55564e-43	0.164465	0.194	0.436	3.37886e-39	4
Rgs72	2.0538e-42	0.232209	0.283	0.599	4.46085e-38	4
Socs62	3.70056e-42	0.193409	0.198	0.439	8.03762e-38	4
Otud7a2	1.06522e-41	0.193733	0.249	0.533	2.31366e-37	4
Clk3	1.41985e-41	0.168353	0.047	0.175	3.08392e-37	4
Col4a62	1.9449e-41	0.150398	0.177	0.4	4.22431e-37	4
Spock32	2.02286e-41	0.151312	0.217	0.47	4.39366e-37	4
Caln12	6.58663e-41	0.170054	0.297	0.612	1.43062e-36	4
Spag172	6.87428e-41	0.191635	0.171	0.389	1.49309e-36	4
Drg12	1.10973e-40	0.160476	0.322	0.654	2.41034e-36	4
Kcnt22	1.49507e-40	0.174356	0.217	0.47	3.24728e-36	4
Fam19a22	1.65254e-39	0.162462	0.299	0.616	3.58931e-35	4
Agmo2	2.73833e-39	0.162089	0.187	0.412	5.94765e-35	4
Ccdc1782	2.97397e-39	0.163135	0.218	0.468	6.45946e-35	4
Cdh82	4.59949e-39	0.184402	0.244	0.513	9.99009e-35	4
Xkr42	1.08314e-38	0.163663	0.282	0.58	2.35259e-34	4
Ntng12	1.20332e-38	0.160589	0.248	0.519	2.61362e-34	4
Ano32	1.58727e-38	0.160734	0.197	0.425	3.44755e-34	4
Pclo2	2.77303e-38	0.175677	0.228	0.482	6.02302e-34	4
Oca22	3.98524e-38	0.229458	0.19	0.415	8.65595e-34	4
Gabrb12	4.30766e-38	0.208389	0.26	0.542	9.35624e-34	4
Cdh122	4.89512e-38	0.243319	0.247	0.514	1.06322e-33	4
Unc13c2	6.84856e-38	0.158321	0.277	0.565	1.48751e-33	4
Fam135b2	1.78495e-37	0.204769	0.195	0.422	3.87691e-33	4
Gbe12	2.67581e-37	0.15352	0.182	0.397	5.81186e-33	4
Fam172a2	2.95886e-37	0.15282	0.28	0.57	6.42665e-33	4
Cnksr22	3.94976e-37	0.202077	0.128	0.302	8.57889e-33	4
Dnah7c2	8.73419e-37	0.158227	0.191	0.411	1.89707e-32	4
Lrfn52	1.37369e-36	0.160378	0.201	0.428	2.98366e-32	4
Agbl12	3.05057e-36	0.176544	0.26	0.537	6.62583e-32	4
Ncam22	3.16729e-36	0.235085	0.266	0.544	6.87935e-32	4
A330008L17Rik2	4.76015e-36	0.171407	0.198	0.422	1.03391e-31	4
Myo3a2	5.14929e-36	0.157188	0.221	0.461	1.11843e-31	4
Dok62	7.35799e-36	0.222683	0.26	0.535	1.59816e-31	4
Spata162	4.34348e-35	0.186222	0.23	0.476	9.43403e-31	4
Khdrbs22	5.13432e-35	0.181944	0.29	0.585	1.11517e-30	4
Trdn2	5.2482e-35	0.216158	0.22	0.457	1.13991e-30	4
Lrrc72	9.92694e-35	0.19179	0.308	0.615	2.15613e-30	4
Mknk1	1.08828e-34	0.1602	0.057	0.177	2.36375e-30	4
Ppfia22	4.42687e-34	0.197626	0.294	0.588	9.61517e-30	4
Grm32	5.7974e-34	0.181536	0.181	0.384	1.25919e-29	4
Dnah7b2	6.16949e-34	0.160786	0.179	0.382	1.34001e-29	4
Synpr2	1.25371e-33	0.186253	0.234	0.478	2.72307e-29	4
Brinp32	2.01777e-33	0.227436	0.233	0.473	4.3826e-29	4
Slc20a1	2.7891e-33	0.292362	0.033	0.132	6.05793e-29	4
Cngb32	5.52052e-33	0.168352	0.147	0.323	1.19906e-28	4
Cpa62	1.31141e-32	0.192572	0.249	0.503	2.84839e-28	4
Abca132	1.48274e-32	0.151963	0.295	0.584	3.22052e-28	4
Klhl12	5.84471e-32	0.207016	0.242	0.488	1.26947e-27	4
Hcn12	3.23087e-31	0.208484	0.245	0.492	7.01745e-27	4
Cnbd12	3.48323e-31	0.161562	0.157	0.335	7.56557e-27	4
Sel1l22	9.8583e-31	0.170595	0.124	0.28	2.14122e-26	4
Kcnh72	1.19872e-30	0.204333	0.297	0.582	2.60363e-26	4
Itgbl12	2.0483e-30	0.210387	0.171	0.36	4.4489e-26	4
Zcchc162	2.48569e-30	0.190985	0.224	0.446	5.39892e-26	4
Sfi12	6.14763e-30	0.19291	0.296	0.57	1.33527e-25	4
Galntl6.12	1.39736e-29	0.271578	0.276	0.543	3.03506e-25	4
Luzp22	1.2458e-28	0.282011	0.253	0.499	2.70588e-24	4
Cntn62	2.7338e-28	0.193243	0.241	0.472	5.93781e-24	4
Pnisr	1.35733e-27	0.215255	0.037	0.126	2.94811e-23	4
Nox42	1.96922e-27	0.15498	0.101	0.231	4.27716e-23	4
Cpne42	2.28144e-27	0.22383	0.306	0.595	4.95529e-23	4
Wdhd1	5.49108e-26	0.151853	0.042	0.13	1.19266e-21	4
Catsperb2	3.03518e-25	0.176453	0.125	0.263	6.59242e-21	4
Dnah7a2	8.42596e-25	0.258319	0.195	0.381	1.83012e-20	4
Mageb182	1.52988e-24	0.214781	0.236	0.445	3.32289e-20	4
Lipo12	1.84933e-20	0.153448	0.112	0.226	4.01675e-16	4
Grpel2	1.55301e-19	0.205322	0.028	0.092	3.37314e-15	4
Zic3	1.27781e-16	0.150079	0.023	0.076	2.7754e-12	4
1700008F21Rik1	4.78734e-16	0.151675	0.061	0.133	1.03981e-11	4
Pi4k2b	7.3173e-16	0.28813	0.029	0.083	1.58932e-11	4
Serpinb3b2	1.54414e-15	0.155976	0.091	0.178	3.35388e-11	4
Skint62	4.06769e-15	0.288662	0.261	0.451	8.83502e-11	4
Gm107172	4.60043e-12	0.210289	0.156	0.262	9.99212e-08	4
Gm217382	5.36755e-12	0.279925	0.226	0.373	1.16583e-07	4
Gm108012	9.87948e-12	0.579406	0.631	0.835	2.14582e-07	4
9230112D13Rik	9.05012e-08	0.168079	0.016	0.041	0.00196569	4
Chl12	2.37072e-06	0.413387	0.417	0.677	0.051492	4
Skint63	1.68888e-19	0.184523	0.614	0.423	3.66824e-15	8
Vps13d	2.64048e-14	0.162194	0.674	0.502	5.73512e-10	8
Rarg	9.17793e-125	0.191003	0.454	0.231	1.99345e-120	0
Tcf7l1	4.2747e-105	0.244527	0.783	0.544	9.28465e-101	0
Wwp2	1.48049e-102	0.210481	0.589	0.363	3.21563e-98	0
Anxa2	4.30169e-101	0.164736	0.388	0.201	9.34327e-97	0
Plec	2.32004e-99	0.203131	0.605	0.38	5.03912e-95	0
Sh3pxd2a	4.80705e-94	0.241281	0.853	0.64	1.04409e-89	0
2010111I01Rik	2.37793e-90	0.223673	0.849	0.636	5.16486e-86	0
Rxra	3.17686e-90	0.197185	0.667	0.433	6.90015e-86	0
Smad3	4.89287e-89	0.191317	0.663	0.437	1.06273e-84	0
Ddc	6.28921e-88	0.174071	0.569	0.352	1.36602e-83	0
Grb10	3.90832e-87	0.186139	0.557	0.346	8.48886e-83	0
Lmna	2.7791e-83	0.160245	0.448	0.26	6.03621e-79	0
Kcnq1	4.40018e-82	0.204645	0.829	0.618	9.55718e-78	0
Nfix1	1.27983e-81	0.199419	0.788	0.563	2.77979e-77	0
Col4a2	3.58769e-80	0.179956	0.669	0.452	7.79246e-76	0
Col26a1	3.72576e-80	0.17256	0.62	0.4	8.09235e-76	0
Rara	1.00047e-77	0.184118	0.657	0.443	2.17302e-73	0
2022-09-09	1.96988e-77	0.209974	0.819	0.612	4.27858e-73	0
Capzb	1.98053e-77	0.167462	0.624	0.416	4.30171e-73	0
Hspg2	5.61112e-77	0.156833	0.633	0.413	1.21874e-72	0
Igf2r	1.59168e-76	0.152712	0.557	0.352	3.45713e-72	0
Mbnl2	2.24214e-76	0.175324	0.652	0.44	4.86992e-72	0
Ccnd3	4.08147e-76	0.1545	0.621	0.406	8.86495e-72	0
Nfatc1	8.49063e-74	0.165535	0.629	0.415	1.84416e-69	0
Smad6	1.29995e-72	0.16159	0.587	0.381	2.82349e-68	0
Runx1	1.38873e-72	0.176937	0.729	0.513	3.01632e-68	0
Col2a1	4.09247e-72	0.151513	0.407	0.239	8.88884e-68	0
Nxn	1.70529e-71	0.159403	0.669	0.454	3.7039e-67	0
Tgfbr3	5.45011e-71	0.157872	0.686	0.469	1.18376e-66	0
Dnm3	2.16682e-68	0.179033	0.876	0.68	4.70633e-64	0
Anks1	3.15981e-68	0.167493	0.715	0.51	6.86311e-64	0
Rbfox2	4.81282e-67	0.176949	0.75	0.549	1.04534e-62	0
Itga9	9.83379e-66	0.162107	0.8	0.588	2.1359e-61	0
Col27a1	1.42216e-64	0.156205	0.664	0.46	3.08894e-60	0
Tns1	3.71844e-63	0.16898	0.847	0.646	8.07645e-59	0
Ncor21	7.87307e-63	0.17983	0.879	0.675	1.71003e-58	0
Ror2	1.21266e-62	0.160244	0.716	0.511	2.63391e-58	0
Vgll41	1.25699e-60	0.158728	0.698	0.494	2.73019e-56	0
Tanc1	1.38695e-60	0.16127	0.789	0.579	3.01246e-56	0
Tcf7l2	2.48838e-60	0.159945	0.734	0.531	5.40477e-56	0
Fndc3b	1.09795e-58	0.167527	0.814	0.618	2.38475e-54	0
Tspan9	2.25969e-52	0.160459	0.819	0.627	4.90804e-48	0
1991-09-01	5.6324e-16	0.15408	0.654	0.647	1.22336e-11	1
Hoxc5	1.32825e-61	0.215172	0.544	0.188	2.88495e-57	10
Il17rd	2.2957e-42	0.154949	0.664	0.277	4.98625e-38	10
Poc1a	9.12354e-33	0.159111	0.678	0.32	1.98163e-28	10
Col26a11	5.63644e-31	0.193716	0.791	0.429	1.22423e-26	10
Stra61	2.19267e-30	0.161528	0.756	0.381	4.76247e-26	10
Col23a1	1.45272e-23	0.211735	0.891	0.597	3.1553e-19	10
Rara1	3.00988e-23	0.160213	0.822	0.471	6.53745e-19	10
Itga91	2.52555e-20	0.190691	0.911	0.617	5.48551e-16	10
Tcf7l11	2.62563e-20	0.172015	0.902	0.577	5.70287e-16	10
Bcas3	1.08423e-15	0.16043	0.916	0.67	2.35496e-11	10
Hbq1b	5.56208e-135	0.2289	0.127	0.017	1.20808e-130	6
Zfpm1	1.72002e-77	0.566535	0.587	0.425	3.73588e-73	6
Slc4a1	4.84739e-67	0.26624	0.19	0.065	1.05285e-62	6
Nfe2	1.64741e-49	0.245068	0.192	0.079	3.57818e-45	6
Eral1	1.5055e-48	0.200182	0.128	0.041	3.26995e-44	6
Cdk8	1.54241e-47	0.648971	0.678	0.583	3.35011e-43	6
Gm10300	3.8309e-46	0.235151	0.151	0.056	8.3207e-42	6
Gypc	2.64104e-43	0.330164	0.255	0.133	5.73634e-39	6
Gpr146	1.38299e-36	0.286327	0.26	0.146	3.00385e-32	6
Kcnn4	1.80442e-36	0.249257	0.195	0.093	3.91919e-32	6
Ccnd31	1.72256e-33	0.326891	0.541	0.436	3.74141e-29	6
Lars2	1.49817e-30	0.455448	0.548	0.463	3.25402e-26	6
Hemgn	2.45346e-28	0.160968	0.127	0.055	5.32891e-24	6
Epb4.1	2.7962e-28	0.356791	0.466	0.384	6.07334e-24	6
Nprl3	9.31151e-27	0.313436	0.34	0.241	2.02246e-22	6
Filip1l	9.93179e-27	0.456299	0.73	0.692	2.15718e-22	6
Gse11	1.49067e-26	0.247689	0.937	0.889	3.23774e-22	6
Abcb10	2.91336e-26	0.251742	0.227	0.135	6.32781e-22	6
AA986860	6.26372e-25	0.160198	0.123	0.056	1.36048e-20	6
Zc3h7a	3.21896e-24	0.381152	0.448	0.358	6.99158e-20	6
Hist1h4i	3.82938e-24	0.153733	0.132	0.063	8.3174e-20	6
Smim1	8.4242e-24	0.167292	0.143	0.071	1.82974e-19	6
Tmcc2	3.78393e-23	0.291239	0.319	0.229	8.21871e-19	6
Tspan32	2.28407e-22	0.201854	0.218	0.133	4.961e-18	6
Cmss1	8.15827e-22	0.394288	0.767	0.742	1.77198e-17	6
Wipi1	5.9791e-21	0.261228	0.328	0.241	1.29866e-16	6
Tmc8	3.58606e-20	0.204231	0.182	0.107	7.78893e-16	6
Apeh	6.14956e-20	0.204721	0.192	0.115	1.33568e-15	6
Rhd	1.03624e-19	0.19729	0.183	0.108	2.25071e-15	6
Lipc	1.21791e-19	0.268804	0.397	0.322	2.64529e-15	6
Sptb	1.47153e-19	0.28259	0.463	0.395	3.19615e-15	6
Piezo1	2.21826e-19	0.260605	0.415	0.339	4.81806e-15	6
Foxo3	2.28862e-19	0.256254	0.519	0.458	4.97089e-15	6
E2f2	2.89388e-19	0.210369	0.232	0.151	6.28551e-15	6
Tbxas1	1.8696e-18	0.273907	0.529	0.476	4.06077e-14	6
Zc3hav1	3.7148e-18	0.188628	0.195	0.122	8.06854e-14	6
Arsg	1.23232e-17	0.251054	0.377	0.302	2.67659e-13	6
Fam46c	1.69956e-17	0.234676	0.225	0.151	3.69144e-13	6
Lyl1	1.0329e-16	0.156709	0.127	0.069	2.24346e-12	6
3110082I17Rik	1.26646e-16	0.262897	0.502	0.457	2.75075e-12	6
Ranbp10	1.62806e-16	0.250004	0.344	0.271	3.53616e-12	6
Zbtb7a	2.16407e-16	0.242863	0.362	0.295	4.70036e-12	6
Zfp652	5.95206e-16	0.255187	0.425	0.364	1.29279e-11	6
Slc41a3	1.02006e-15	0.213138	0.275	0.202	2.21556e-11	6
Blvrb	1.55048e-15	0.201631	0.2	0.133	3.36764e-11	6
Arhgap23	2.07969e-15	0.253351	0.473	0.42	4.51708e-11	6
Sppl2b	2.304e-15	0.178427	0.184	0.118	5.00428e-11	6
Slc2a1	3.30064e-15	0.222158	0.265	0.195	7.169e-11	6
Fam117a	5.31438e-15	0.185525	0.269	0.196	1.15428e-10	6
Ehd1	6.77375e-15	0.208916	0.257	0.188	1.47126e-10	6
Klf16	7.26468e-15	0.231979	0.278	0.211	1.57789e-10	6
Ubac1	9.5021e-15	0.170213	0.196	0.131	2.06386e-10	6
Mst1	1.31601e-14	0.151437	0.135	0.078	2.85838e-10	6
Bcl2l1	2.99588e-14	0.246153	0.358	0.298	6.50706e-10	6
Rbm38	4.32518e-14	0.196488	0.23	0.165	9.3943e-10	6
Brpf3	8.19335e-14	0.204299	0.25	0.185	1.77959e-09	6
Klf11	8.81807e-14	0.201136	0.216	0.153	1.91529e-09	6
Map2k3	1.80951e-13	0.169771	0.213	0.149	3.93026e-09	6
Sertad3	3.11256e-13	0.188506	0.206	0.144	6.76047e-09	6
Pim1	1.90242e-12	0.19158	0.225	0.164	4.13205e-08	6
Znfx1	2.07561e-12	0.181303	0.234	0.173	4.50822e-08	6
2022-03-02	2.0863e-12	0.156153	0.17	0.113	4.53144e-08	6
Mtmr3	2.09016e-12	0.195837	0.328	0.269	4.53982e-08	6
Nol4l	3.25585e-12	0.227084	0.594	0.578	7.07171e-08	6
Ell2	4.01868e-12	0.175599	0.247	0.186	8.72856e-08	6
Klf3	5.37252e-12	0.183482	0.293	0.233	1.16691e-07	6
Gmpr	5.5443e-12	0.204563	0.289	0.231	1.20422e-07	6
Rnf123	6.21838e-12	0.210201	0.292	0.233	1.35063e-07	6
Ube2o	6.25733e-12	0.177856	0.265	0.206	1.35909e-07	6
Sbno2	9.89944e-12	0.196555	0.312	0.255	2.15016e-07	6
Ache	1.54681e-11	0.189347	0.197	0.141	3.35967e-07	6
Tnfaip2	2.35721e-11	0.150004	0.148	0.096	5.11985e-07	6
Fzr1	2.48397e-11	0.208483	0.268	0.211	5.39518e-07	6
Inpp5d	4.22502e-11	0.20527	0.289	0.233	9.17675e-07	6
Slc11a2	5.52533e-11	0.174341	0.226	0.169	1.2001e-06	6
Tmem184a	7.20169e-11	0.153888	0.158	0.107	1.56421e-06	6
Smdt1	7.31048e-11	0.199042	0.232	0.178	1.58784e-06	6
Mesdc2	7.34732e-11	0.194435	0.26	0.205	1.59584e-06	6
Tbc1d2b	7.7525e-11	0.1858	0.301	0.244	1.68384e-06	6
Agpat4	9.08603e-11	0.214886	0.422	0.383	1.97349e-06	6
Cic	9.56002e-11	0.206529	0.528	0.5	2.07644e-06	6
Recql5	1.02107e-10	0.160519	0.226	0.169	2.21777e-06	6
Fzd5	1.42104e-10	0.158152	0.172	0.121	3.0865e-06	6
Ldlrap1	1.63525e-10	0.155423	0.208	0.153	3.55177e-06	6
Nt5c3	1.86464e-10	0.189265	0.225	0.172	4.04999e-06	6
Vasp	2.26768e-10	0.172269	0.184	0.132	4.92541e-06	6
Spata5	2.27979e-10	0.198132	0.414	0.373	4.95171e-06	6
Bsg	3.13881e-10	0.161414	0.206	0.154	6.81749e-06	6
Zdhhc19	3.26758e-10	0.222153	0.293	0.245	7.09718e-06	6
Ctsd	4.78417e-10	0.161477	0.195	0.144	1.03912e-05	6
Ptdss2	5.05421e-10	0.182686	0.238	0.186	1.09777e-05	6
Eef2k	6.11545e-10	0.223579	0.333	0.289	1.32828e-05	6
Mob3a	6.27141e-10	0.218466	0.301	0.255	1.36215e-05	6
Tmc6	6.89395e-10	0.166944	0.189	0.139	1.49737e-05	6
Tulp2	1.02845e-09	0.157001	0.263	0.21	2.23379e-05	6
Lpcat1	1.20134e-09	0.193374	0.267	0.219	2.6093e-05	6
Fhdc1	1.43195e-09	0.158248	0.224	0.173	3.11019e-05	6
Fam109b	1.43409e-09	0.150646	0.155	0.108	3.11485e-05	6
Slc6a9	2.05309e-09	0.193619	0.332	0.286	4.45931e-05	6
Mbd6	2.21981e-09	0.166925	0.267	0.216	4.82143e-05	6
Taco1	2.74331e-09	0.166608	0.169	0.121	5.95848e-05	6
Emilin2	2.92312e-09	0.183836	0.255	0.205	6.34901e-05	6
Sema4b	3.47538e-09	0.179746	0.334	0.289	7.54852e-05	6
Pcnxl3	3.54404e-09	0.174672	0.25	0.199	7.69766e-05	6
Atp5o	3.66351e-09	0.187042	0.675	0.662	7.95713e-05	6
Dazap2	3.94481e-09	0.168347	0.234	0.183	8.56812e-05	6
Fech	6.22645e-09	0.150344	0.184	0.137	0.000135238	6
Gm20708	1.04689e-08	0.173477	0.272	0.225	0.000227384	6
Dapk2	1.0631e-08	0.186408	0.325	0.282	0.000230906	6
Ank1	1.20394e-08	0.219014	0.488	0.476	0.000261495	6
Ikzf1	1.33964e-08	0.179741	0.242	0.194	0.000290969	6
Jarid2	1.41306e-08	0.234831	0.604	0.594	0.000306917	6
Usp7	1.56503e-08	0.195004	0.332	0.293	0.000339925	6
Ttc39a	1.64545e-08	0.17236	0.231	0.185	0.000357391	6
Fig4	1.64585e-08	0.164457	0.325	0.283	0.000357479	6
Mrvi1	1.73e-08	0.174634	0.305	0.26	0.000375756	6
Pcx	1.74614e-08	0.194686	0.416	0.385	0.000379262	6
Mnt	1.91107e-08	0.201801	0.388	0.354	0.000415085	6
Slc16a10	1.96613e-08	0.171008	0.302	0.257	0.000427043	6
Baz2a	1.96999e-08	0.178672	0.255	0.21	0.000427882	6
Ddit3	2.32734e-08	0.163017	0.227	0.181	0.000505498	6
Ccdc12	2.35229e-08	0.176347	0.301	0.258	0.000510918	6
Capn5	2.40187e-08	0.197302	0.328	0.291	0.000521686	6
Bach1	2.62619e-08	0.155892	0.236	0.189	0.000570407	6
Sp4	2.81902e-08	0.158568	0.331	0.29	0.000612292	6
Zfyve21	3.16455e-08	0.192401	0.254	0.212	0.000687341	6
Vkorc1l1	3.5691e-08	0.157895	0.258	0.214	0.000775209	6
Carm1	3.80726e-08	0.204759	0.362	0.325	0.000826936	6
Nfe2l2	4.36629e-08	0.154206	0.225	0.179	0.000948359	6
Elmsan1	4.56623e-08	0.183692	0.42	0.391	0.000991786	6
Tspan14	5.10752e-08	0.186414	0.392	0.364	0.00110935	6
Rnf44	5.2102e-08	0.163977	0.348	0.309	0.00113166	6
Kpnb1	6.41096e-08	0.167608	0.308	0.269	0.00139246	6
Hnrnpf	7.17427e-08	0.164723	0.238	0.193	0.00155825	6
Rnf43	8.01525e-08	0.162324	0.243	0.2	0.00174091	6
Zc3h4	1.02364e-07	0.165845	0.338	0.303	0.00222335	6
Gm15800	1.16138e-07	0.186547	0.395	0.367	0.00252251	6
Gatad2a	1.22223e-07	0.175713	0.416	0.387	0.00265469	6
Add1	1.37461e-07	0.186638	0.277	0.237	0.00298565	6
Itsn1	1.55923e-07	0.163619	0.593	0.58	0.00338664	6
Glrx5	2.3647e-07	0.162523	0.225	0.184	0.00513614	6
[truncated: 49 more rows]

## Sheet: GO_analysis_embryo
	query	significant	p_value	term_size	query_size	intersection_size	precision	recall	term_id	source	term_name	effective_domain_size	source_order	parents	log_p	cluster
5.1	query_1	TRUE	6.59643135799357e-56	2468	384	151	0.393229166666667	0.0611831442463533	GO:0007399	GO:BP	nervous system development	27492	3278	GO:0048731	55.1806909524406	5
5.2	query_1	TRUE	4.6317974901992e-46	1674	384	116	0.302083333333333	0.0692951015531661	GO:0048699	GO:BP	generation of neurons	27492	15013	GO:0022008	45.3342504369343	5
5.3	query_1	TRUE	6.28018957212491e-46	1809	384	120	0.3125	0.066334991708126	GO:0022008	GO:BP	neurogenesis	27492	7550	c("GO:0007399", "GO:0030154")	45.2020272465677	5
5.4	query_1	TRUE	6.06098819690334e-45	5090	384	197	0.513020833333333	0.0387033398821218	GO:0048731	GO:BP	system development	27492	15045	c("GO:0007275", "GO:0048856")	44.2174565617291	5
5.5	query_1	TRUE	1.10111893557777e-43	5441	384	202	0.526041666666667	0.0371255283955155	GO:0007275	GO:BP	multicellular organism development	27492	3168	c("GO:0032501", "GO:0048856")	42.9581657688798	5
5.6	query_1	TRUE	4.7637023987644e-42	1507	384	106	0.276041666666667	0.0703384207033842	GO:0030182	GO:BP	neuron differentiation	27492	7736	c("GO:0030154", "GO:0048699")	41.3220553778802	5
5.7	query_1	TRUE	7.21562712521849e-41	6768	384	222	0.578125	0.0328014184397163	GO:0032502	GO:BP	developmental process	27492	8814	GO:0008150	40.14172591749	5
5.8	query_1	TRUE	4.8087747897645e-40	6113	384	209	0.544270833333333	0.0341894323572714	GO:0048856	GO:BP	anatomical structure development	27492	15160	GO:0032502	39.3179655618434	5
5.9	query_1	TRUE	3.34374655877085e-35	1029	384	82	0.213541666666667	0.0796890184645287	GO:0007417	GO:BP	central nervous system development	27492	3293	c("GO:0007399", "GO:0048731")	34.4757666475902	5
5.10	query_1	TRUE	3.66852094017809e-35	764	384	72	0.1875	0.0942408376963351	GO:0007420	GO:BP	brain development	27492	3296	c("GO:0007417", "GO:0048513", "GO:0060322")	34.4355089975984	5
5.11	query_1	TRUE	2.94944145511988e-34	814	384	73	0.190104166666667	0.0896805896805897	GO:0060322	GO:BP	head development	27492	17112	GO:0048856	33.530260219929	5
5.12	query_1	TRUE	1.44554572815151e-33	12377	384	294	0.765625	0.023753736769815	GO:0050794	GO:BP	regulation of cellular process	27492	15340	c("GO:0009987", "GO:0050789")	32.8399681653771	5
5.13	query_1	TRUE	1.76281066134495e-33	1236	384	87	0.2265625	0.0703883495145631	GO:0048666	GO:BP	neuron development	27492	14981	c("GO:0030182", "GO:0048468")	32.7537943315741	5
5.14	query_1	TRUE	2.6912375647542e-33	5102	384	179	0.466145833333333	0.0350842806742454	GO:0048523	GO:BP	negative regulation of cellular process	27492	14859	c("GO:0009987", "GO:0048519", "GO:0050794")	32.5700479638832	5
5.15	query_1	TRUE	6.95148089129328e-33	2754	384	128	0.333333333333333	0.046477850399419	GO:0009653	GO:BP	anatomical structure morphogenesis	27492	4023	c("GO:0032502", "GO:0048856")	32.1579226667182	5
5.16	query_1	TRUE	7.33628982869778e-32	4715	384	169	0.440104166666667	0.0358430540827147	GO:0048869	GO:BP	cellular developmental process	27492	15172	c("GO:0009987", "GO:0032502")	31.1345235196884	5
5.17	query_1	TRUE	1.82734878831665e-31	4598	384	166	0.432291666666667	0.0361026533275337	GO:0030154	GO:BP	cell differentiation	27492	7722	GO:0048869	30.7381785504121	5
5.18	query_1	TRUE	2.38162115588206e-30	692	384	64	0.166666666666667	0.092485549132948	GO:0048858	GO:BP	cell projection morphogenesis	27492	15162	c("GO:0000902", "GO:0030030", "GO:0032990")	29.623127320517	5
5.19	query_1	TRUE	2.74929947210427e-30	8900	384	239	0.622395833333333	0.0268539325842697	GO:0032501	GO:BP	multicellular organismal process	27492	8813	GO:0008150	29.5607779513174	5
5.20	query_1	TRUE	3.78330876933355e-30	2635	384	121	0.315104166666667	0.0459203036053131	GO:0050793	GO:BP	regulation of developmental process	27492	15339	c("GO:0032502", "GO:0050789")	29.4221282129379	5
5.21	query_1	TRUE	1.09164191284723e-29	3820	384	147	0.3828125	0.0384816753926702	GO:0048513	GO:BP	animal organ development	27492	14849	c("GO:0048731", "GO:0048856")	28.9619197982414	5
5.22	query_1	TRUE	1.10756595809248e-29	13203	384	298	0.776041666666667	0.0225706278876013	GO:0050789	GO:BP	regulation of biological process	27492	15336	c("GO:0008150", "GO:0065007")	28.9556304011025	5
5.23	query_1	TRUE	1.31753428129249e-29	687	384	63	0.1640625	0.091703056768559	GO:0120039	GO:BP	plasma membrane bounded cell projection morphogenesis	27492	22798	GO:0048858	28.880238075939	5
5.24	query_1	TRUE	1.76768564502338e-29	1080	384	77	0.200520833333333	0.0712962962962963	GO:0031175	GO:BP	neuron projection development	27492	8222	c("GO:0048666", "GO:0120036")	28.7525949648717	5
5.25	query_1	TRUE	2.07940133487441e-29	618	384	60	0.15625	0.0970873786407767	GO:0048667	GO:BP	cell morphogenesis involved in neuron differentiation	27492	14982	c("GO:0000904", "GO:0048666")	28.6820616815679	5
5.26	query_1	TRUE	2.87492673516856e-29	722	384	64	0.166666666666667	0.0886426592797784	GO:0032990	GO:BP	cell part morphogenesis	27492	9186	GO:0032989	28.5413732184239	5
5.27	query_1	TRUE	3.78162953302124e-29	778	384	66	0.171875	0.0848329048843188	GO:0000904	GO:BP	cell morphogenesis involved in differentiation	27492	308	c("GO:0000902", "GO:0048468")	28.4223210190249	5
5.28	query_1	TRUE	1.023978506853e-28	2397	384	113	0.294270833333333	0.0471422611597831	GO:0048468	GO:BP	cell development	27492	14819	c("GO:0030154", "GO:0048856", "GO:0048869")	27.989709159037	5
5.29	query_1	TRUE	1.10772736213124e-28	13907	384	305	0.794270833333333	0.0219314014525059	GO:0065007	GO:BP	biological regulation	27492	18628	GO:0008150	27.9555671165858	5
5.30	query_1	TRUE	2.60337834122852e-28	672	384	61	0.158854166666667	0.0907738095238095	GO:0048812	GO:BP	neuron projection morphogenesis	27492	15117	c("GO:0031175", "GO:0120039")	27.5844627125793	5
5.31	query_1	TRUE	2.6930057927058e-28	5946	384	186	0.484375	0.0312815338042381	GO:0048519	GO:BP	negative regulation of biological process	27492	14855	c("GO:0008150", "GO:0050789")	27.5697627124119	5
5.32	query_1	TRUE	3.05813299505081e-27	810	384	65	0.169270833333333	0.0802469135802469	GO:0032989	GO:BP	cellular component morphogenesis	27492	9185	c("GO:0009653", "GO:0016043", "GO:0048869")	26.5145436314938	5
5.33	query_1	TRUE	4.49749622916285e-27	510	384	53	0.138020833333333	0.103921568627451	GO:0061564	GO:BP	axon development	27492	18272	GO:0031175	26.3470291921079	5
5.34	query_1	TRUE	5.42438222550998e-27	1581	384	89	0.231770833333333	0.0562934851359899	GO:0120036	GO:BP	plasma membrane bounded cell projection organization	27492	22797	GO:0030030	26.265649715789	5
5.35	query_1	TRUE	6.06827623323021e-27	1619	384	90	0.234375	0.0555898702903027	GO:0030030	GO:BP	cell projection organization	27492	7682	GO:0016043	26.2169346579715	5
5.36	query_1	TRUE	1.49531846560924e-26	6525	384	193	0.502604166666667	0.0295785440613027	GO:0048518	GO:BP	positive regulation of biological process	27492	14854	c("GO:0008150", "GO:0050789")	25.8252663035752	5
5.37	query_1	TRUE	5.23609485908115e-26	5962	384	182	0.473958333333333	0.0305266689030527	GO:0048522	GO:BP	positive regulation of cellular process	27492	14858	c("GO:0009987", "GO:0048518", "GO:0050794")	25.2809924942064	5
5.38	query_1	TRUE	6.16470667885581e-26	424	384	48	0.125	0.113207547169811	GO:0030900	GO:BP	forebrain development	27492	8052	c("GO:0007420", "GO:0048856")	25.2100875826181	5
5.39	query_1	TRUE	1.65267234409299e-25	1079	384	72	0.1875	0.0667284522706209	GO:0000902	GO:BP	cell morphogenesis	27492	306	GO:0009653	24.7818132403532	5
5.40	query_1	TRUE	2.37117496547048e-25	459	384	49	0.127604166666667	0.106753812636166	GO:0007409	GO:BP	axonogenesis	27492	3286	c("GO:0048667", "GO:0048812", "GO:0061564")	24.6250363988962	5
5.41	query_1	TRUE	2.92857238353972e-25	3424	384	131	0.341145833333333	0.0382593457943925	GO:0023051	GO:BP	regulation of signaling	27492	7653	c("GO:0023052", "GO:0050789")	24.5333440373409	5
5.42	query_1	TRUE	8.50303807403766e-25	3415	384	130	0.338541666666667	0.0380673499267936	GO:0010646	GO:BP	regulation of cell communication	27492	4793	c("GO:0007154", "GO:0050794")	24.0704258762795	5
5.43	query_1	TRUE	5.695470497283e-24	5682	384	173	0.450520833333333	0.0304470256951778	GO:0051171	GO:BP	regulation of nitrogen compound metabolic process	27492	15655	c("GO:0006807", "GO:0019222")	23.2444703934578	5
5.44	query_1	TRUE	9.61592018430996e-24	6041	384	179	0.466145833333333	0.0296308558185731	GO:0031323	GO:BP	regulation of cellular metabolic process	27492	8264	c("GO:0019222", "GO:0044237", "GO:0050794")	23.017009150131	5
5.45	query_1	TRUE	2.43349333365607e-23	5862	384	175	0.455729166666667	0.0298532923916752	GO:0080090	GO:BP	regulation of primary metabolic process	27492	20875	c("GO:0019222", "GO:0044238")	22.6137698391309	5
5.46	query_1	TRUE	3.28574885383148e-23	1670	384	86	0.223958333333333	0.051497005988024	GO:0007267	GO:BP	cell-cell signaling	27492	3160	c("GO:0007154", "GO:0023052")	22.4833656349251	5
5.47	query_1	TRUE	7.74015926724662e-23	2798	384	113	0.294270833333333	0.040385989992852	GO:0051239	GO:BP	regulation of multicellular organismal process	27492	15712	c("GO:0032501", "GO:0050789")	22.1112501028604	5
5.48	query_1	TRUE	5.99798394122698e-22	1704	384	85	0.221354166666667	0.0498826291079812	GO:0045595	GO:BP	regulation of cell differentiation	27492	13339	c("GO:0030154", "GO:0050793", "GO:0050794")	21.2219947013384	5
5.49	query_1	TRUE	4.1195805433583e-21	2112	384	94	0.244791666666667	0.0445075757575758	GO:0006928	GO:BP	movement of cell or subcellular component	27492	2868	GO:0009987	20.3851470016802	5
5.50	query_1	TRUE	3.15215063438487e-20	3720	384	128	0.333333333333333	0.0344086021505376	GO:0051252	GO:BP	regulation of RNA metabolic process	27492	15722	c("GO:0016070", "GO:0019219", "GO:0060255")	19.5013930367031	5
5.51	query_1	TRUE	3.29509274411612e-20	3431	384	122	0.317708333333333	0.0355581463130283	GO:0006355	GO:BP	regulation of transcription, DNA-templated	27492	2355	c("GO:0006351", "GO:0010468", "GO:1903506")	19.482132357188	5
5.52	query_1	TRUE	3.30570211833334e-20	3870	384	131	0.341145833333333	0.0338501291989664	GO:0048583	GO:BP	regulation of response to stimulus	27492	14909	c("GO:0050789", "GO:0050896")	19.4807362839142	5
5.53	query_1	TRUE	3.37982328601054e-20	3432	384	122	0.317708333333333	0.0355477855477855	GO:1903506	GO:BP	regulation of nucleic acid-templated transcription	27492	26564	c("GO:0097659", "GO:2001141")	19.4711060062066	5
5.54	query_1	TRUE	3.74068335755829e-20	3436	384	122	0.317708333333333	0.0355064027939464	GO:2001141	GO:BP	regulation of RNA biosynthetic process	27492	30322	c("GO:0010556", "GO:0031326", "GO:0032774", "GO:0051252")	19.4270490525303	5
5.55	query_1	TRUE	9.8210835856112e-20	2865	384	109	0.283854166666667	0.0380453752181501	GO:0009966	GO:BP	regulation of signal transduction	27492	4268	c("GO:0007165", "GO:0010646", "GO:0023051", "GO:0048583")	19.0078405927335	5
5.56	query_1	TRUE	1.03030835407121e-19	6756	384	183	0.4765625	0.0270870337477798	GO:0060255	GO:BP	regulation of macromolecule metabolic process	27492	17047	c("GO:0019222", "GO:0043170")	18.9870327787607	5
5.57	query_1	TRUE	1.10342564758794e-19	7237	384	191	0.497395833333333	0.0263921514439685	GO:0019222	GO:BP	regulation of metabolic process	27492	6480	c("GO:0008152", "GO:0050789")	18.9572569256923	5
5.58	query_1	TRUE	2.05099461564869e-19	246	384	33	0.0859375	0.134146341463415	GO:0007411	GO:BP	axon guidance	27492	3287	c("GO:0007409", "GO:0097485")	18.688035479757	5
5.59	query_1	TRUE	2.17158975437369e-19	1365	384	72	0.1875	0.0527472527472527	GO:0045892	GO:BP	negative regulation of transcription, DNA-templated	27492	13616	c("GO:0006351", "GO:0006355", "GO:1903507")	18.6632222160261	5
5.60	query_1	TRUE	2.25086666882042e-19	286	384	35	0.0911458333333333	0.122377622377622	GO:0021537	GO:BP	telencephalon development	27492	7084	c("GO:0030900", "GO:0048856")	18.647650229882	5
5.61	query_1	TRUE	2.27832178654935e-19	3557	384	123	0.3203125	0.0345797019960641	GO:0006351	GO:BP	transcription, DNA-templated	27492	2351	GO:0097659	18.6423849368622	5
5.62	query_1	TRUE	2.3345070537527e-19	3558	384	123	0.3203125	0.0345699831365936	GO:0097659	GO:BP	nucleic acid-templated transcription	27492	21927	c("GO:0010467", "GO:0032774")	18.631804809503	5
5.63	query_1	TRUE	2.33775144401506e-19	247	384	33	0.0859375	0.133603238866397	GO:0097485	GO:BP	neuron projection guidance	27492	21874	c("GO:0006928", "GO:0006935", "GO:0048812")	18.6312016660703	5
5.64	query_1	TRUE	2.36345797044171e-19	1367	384	72	0.1875	0.0526700804681785	GO:1903507	GO:BP	negative regulation of nucleic acid-templated transcription	27492	26565	c("GO:0097659", "GO:1902679", "GO:1903506")	18.6264521163852	5
5.65	query_1	TRUE	2.46550668205277e-19	1368	384	72	0.1875	0.0526315789473684	GO:1902679	GO:BP	negative regulation of RNA biosynthetic process	27492	25832	c("GO:0010558", "GO:0031327", "GO:0032774", "GO:0051253", "GO:2001141")	18.6080938160999	5
5.66	query_1	TRUE	2.49307201400269e-19	1786	384	83	0.216145833333333	0.0464725643896977	GO:0051254	GO:BP	positive regulation of RNA metabolic process	27492	15724	c("GO:0010604", "GO:0016070", "GO:0045935", "GO:0051252")	18.6032651764371	5
5.67	query_1	TRUE	2.82457493860226e-19	2456	384	99	0.2578125	0.0403094462540717	GO:0006357	GO:BP	regulation of transcription by RNA polymerase II	27492	2357	c("GO:0006355", "GO:0006366")	18.549046898538	5
5.68	query_1	TRUE	3.20127650432185e-19	3571	384	123	0.3203125	0.0344441332959955	GO:0032774	GO:BP	RNA biosynthetic process	27492	9027	c("GO:0009059", "GO:0016070", "GO:0034654")	18.4946768128552	5
5.69	query_1	TRUE	5.0800601368939e-19	234	384	32	0.0833333333333333	0.136752136752137	GO:0045664	GO:BP	regulation of neuron differentiation	27492	13408	c("GO:0030182", "GO:0045595")	18.2941311465809	5
5.70	query_1	TRUE	1.60954549172698e-18	625	384	48	0.125	0.0768	GO:0007423	GO:BP	sensory organ development	27492	3299	GO:0048513	17.7932967440316	5
5.71	query_1	TRUE	2.12769361774602e-18	2525	384	99	0.2578125	0.0392079207920792	GO:0006366	GO:BP	transcription by RNA polymerase II	27492	2364	GO:0006351	17.6720909091317	5
5.72	query_1	TRUE	2.58229186753518e-18	1654	384	78	0.203125	0.0471584038694075	GO:0045893	GO:BP	positive regulation of transcription, DNA-templated	27492	13617	c("GO:0006351", "GO:0006355", "GO:1903508")	17.5879946724893	5
5.73	query_1	TRUE	2.58229186753518e-18	1654	384	78	0.203125	0.0471584038694075	GO:1903508	GO:BP	positive regulation of nucleic acid-templated transcription	27492	26566	c("GO:0097659", "GO:1902680", "GO:1903506")	17.5879946724893	5
5.74	query_1	TRUE	2.77816593934741e-18	1656	384	78	0.203125	0.0471014492753623	GO:1902680	GO:BP	positive regulation of RNA biosynthetic process	27492	25833	c("GO:0010557", "GO:0031328", "GO:0032774", "GO:0051254", "GO:2001141")	17.5562418174931	5
5.75	query_1	TRUE	3.13801887676759e-18	1073	384	62	0.161458333333333	0.0577819198508854	GO:0009887	GO:BP	animal organ morphogenesis	27492	4209	c("GO:0009653", "GO:0048513")	17.5033444482407	5
5.76	query_1	TRUE	3.2337774928954e-18	474	384	42	0.109375	0.0886075949367089	GO:0050808	GO:BP	synapse organization	27492	15352	GO:0034330	17.4902898659795	5
5.77	query_1	TRUE	3.47781100309446e-18	3972	384	129	0.3359375	0.0324773413897281	GO:0019219	GO:BP	regulation of nucleobase-containing compound metabolic process	27492	6477	c("GO:0006139", "GO:0031323", "GO:0051171", "GO:0080090")	17.4586940228346	5
5.78	query_1	TRUE	3.7437327914728e-18	1472	384	73	0.190104166666667	0.0495923913043478	GO:0051253	GO:BP	negative regulation of RNA metabolic process	27492	15723	c("GO:0010605", "GO:0016070", "GO:0045934", "GO:0051252")	17.4266951565499	5
5.79	query_1	TRUE	5.03953089460745e-18	2645	384	101	0.263020833333333	0.0381852551984877	GO:0031324	GO:BP	negative regulation of cellular metabolic process	27492	8265	c("GO:0009892", "GO:0031323", "GO:0044237", "GO:0048523")	17.2976098880317	5
5.80	query_1	TRUE	5.90181087997748e-18	1877	384	83	0.216145833333333	0.0442194992008524	GO:0040011	GO:BP	locomotion	27492	11470	GO:0008150	17.2290147113217	5
5.81	query_1	TRUE	1.10315675697037e-17	743	384	51	0.1328125	0.0686406460296097	GO:0034330	GO:BP	cell junction organization	27492	9855	GO:0016043	16.9573627705607	5
5.82	query_1	TRUE	1.26390202538517e-17	3929	384	127	0.330729166666667	0.0323237465003818	GO:0034654	GO:BP	nucleobase-containing compound biosynthetic process	27492	10016	c("GO:0006139", "GO:0018130", "GO:0019438", "GO:0044271", "GO:1901362")	16.8982865902022	5
5.83	query_1	TRUE	2.12319088678233e-17	1957	384	84	0.21875	0.0429228410832908	GO:0045935	GO:BP	positive regulation of nucleobase-containing compound metabolic process	27492	13657	c("GO:0006139", "GO:0019219", "GO:0031325", "GO:0051173")	16.6730109585662	5
5.84	query_1	TRUE	2.32413849093236e-17	3312	384	114	0.296875	0.0344202898550725	GO:0031325	GO:BP	positive regulation of cellular metabolic process	27492	8266	c("GO:0009893", "GO:0031323", "GO:0044237", "GO:0048522")	16.6337379967397	5
5.85	query_1	TRUE	3.14254853416062e-17	3085	384	109	0.283854166666667	0.0353322528363047	GO:0051173	GO:BP	positive regulation of nitrogen compound metabolic process	27492	15657	c("GO:0006807", "GO:0009893", "GO:0051171")	16.5027180062576	5
5.86	query_1	TRUE	3.25390806242017e-17	2488	384	96	0.25	0.0385852090032154	GO:0051172	GO:BP	negative regulation of nitrogen compound metabolic process	27492	15656	c("GO:0006807", "GO:0009892", "GO:0051171")	16.4875947220039	5
5.87	query_1	TRUE	3.83005635581358e-17	192	384	28	0.0729166666666667	0.145833333333333	GO:0021953	GO:BP	central nervous system neuron differentiation	27492	7495	c("GO:0007417", "GO:0030182")	16.416794835734	5
5.88	query_1	TRUE	3.87144517375653e-17	3529	384	118	0.307291666666667	0.0334372343440068	GO:0010604	GO:BP	positive regulation of macromolecule metabolic process	27492	4752	c("GO:0009893", "GO:0043170", "GO:0060255")	16.4121268867049	5
5.89	query_1	TRUE	4.39897186225432e-17	3834	384	124	0.322916666666667	0.0323422013562859	GO:0009893	GO:BP	positive regulation of metabolic process	27492	4215	c("GO:0008152", "GO:0019222", "GO:0048518")	16.3566488159515	5
5.90	query_1	TRUE	4.56730449496949e-17	1616	384	75	0.1953125	0.0464108910891089	GO:0010558	GO:BP	negative regulation of macromolecule biosynthetic process	27492	4711	c("GO:0009059", "GO:0009890", "GO:0010556", "GO:0010605")	16.3403400337013	5
5.91	query_1	TRUE	5.30767684691766e-17	3995	384	127	0.330729166666667	0.0317897371714643	GO:0018130	GO:BP	heterocycle biosynthetic process	27492	6020	c("GO:0044249", "GO:0046483")	16.2750955266276	5
5.92	query_1	TRUE	6.71682300673116e-17	4006	384	127	0.330729166666667	0.0317024463305042	GO:0019438	GO:BP	aromatic compound biosynthetic process	27492	6680	c("GO:0006725", "GO:0044249")	16.1728360955323	5
5.93	query_1	TRUE	1.00339372352691e-16	1678	384	76	0.197916666666667	0.0452920143027414	GO:0031327	GO:BP	negative regulation of cellular biosynthetic process	27492	8268	c("GO:0009890", "GO:0031324", "GO:0031326", "GO:0044249")	15.9985286199179	5
5.94	query_1	TRUE	1.51797372017511e-16	3942	384	125	0.325520833333333	0.0317097919837646	GO:0010556	GO:BP	regulation of macromolecule biosynthetic process	27492	4709	c("GO:0009059", "GO:0009889", "GO:0060255")	15.8187357470715	5
5.95	query_1	TRUE	2.08016928951419e-16	1580	384	73	0.190104166666667	0.0462025316455696	GO:0045934	GO:BP	negative regulation of nucleobase-containing compound metabolic process	27492	13656	c("GO:0006139", "GO:0019219", "GO:0031324", "GO:0051172")	15.6819013195997	5
5.96	query_1	TRUE	2.55358119990487e-16	4121	384	128	0.333333333333333	0.0310604222276147	GO:0031326	GO:BP	regulation of cellular biosynthetic process	27492	8267	c("GO:0009889", "GO:0031323", "GO:0044249")	15.5928503277008	5
5.97	query_1	TRUE	3.46724900114469e-16	2004	384	83	0.216145833333333	0.0414171656686627	GO:0009888	GO:BP	tissue development	27492	4210	GO:0048856	15.460014968283	5
5.98	query_1	TRUE	4.31922780964218e-16	1721	384	76	0.197916666666667	0.0441603718768158	GO:0009890	GO:BP	negative regulation of biosynthetic process	27492	4212	c("GO:0009058", "GO:0009889", "GO:0009892")	15.3645938892932	5
5.99	query_1	TRUE	4.62655260793313e-16	2056	384	84	0.21875	0.0408560311284047	GO:0009891	GO:BP	positive regulation of biosynthetic process	27492	4213	c("GO:0009058", "GO:0009889", "GO:0009893")	15.3347424951619	5
5.100	query_1	TRUE	5.45904293995373e-16	4158	384	128	0.333333333333333	0.0307840307840308	GO:1901362	GO:BP	organic cyclic compound biosynthetic process	27492	24670	c("GO:1901360", "GO:1901576")	15.2628834895901	5
5.101	query_1	TRUE	5.52245639462331e-16	1893	384	80	0.208333333333333	0.0422609614368727	GO:0010557	GO:BP	positive regulation of macromolecule biosynthetic process	27492	4710	c("GO:0009059", "GO:0009891", "GO:0010556", "GO:0010604")	15.257867704637	5
5.102	query_1	TRUE	6.79487451456511e-16	1457	384	69	0.1796875	0.0473575840768703	GO:2000026	GO:BP	regulation of multicellular organismal development	27492	29257	c("GO:0007275", "GO:0050793", "GO:0051239")	15.1678185592604	5
5.103	query_1	TRUE	1.02488101204405e-15	525	384	41	0.106770833333333	0.0780952380952381	GO:0051960	GO:BP	regulation of nervous system development	27492	16236	c("GO:0007399", "GO:2000026")	14.9893265529617	5
5.104	query_1	TRUE	1.35507412548836e-15	4203	384	128	0.333333333333333	0.0304544373066857	GO:0009889	GO:BP	regulation of biosynthetic process	27492	4211	c("GO:0009058", "GO:0019222")	14.8680369472914	5
5.105	query_1	TRUE	1.50386974818211e-15	2010	384	82	0.213541666666667	0.0407960199004975	GO:0031328	GO:BP	positive regulation of cellular biosynthetic process	27492	8269	c("GO:0009891", "GO:0031325", "GO:0031326", "GO:0044249")	14.8227897768397	5
5.106	query_1	TRUE	2.54973100400505e-15	747	384	48	0.125	0.0642570281124498	GO:0048589	GO:BP	developmental growth	27492	14915	c("GO:0032502", "GO:0040007")	14.5935056351105	5
5.107	query_1	TRUE	4.07990741998082e-15	1429	384	67	0.174479166666667	0.0468859342197341	GO:0051094	GO:BP	positive regulation of developmental process	27492	15586	c("GO:0032502", "GO:0048518", "GO:0050793")	14.3893496916767	5
5.108	query_1	TRUE	5.56094813381107e-15	730	384	47	0.122395833333333	0.0643835616438356	GO:0031344	GO:BP	regulation of cell projection organization	27492	8284	c("GO:0030030", "GO:0051128")	14.2548511555084	5
5.109	query_1	TRUE	5.81537819036019e-15	551	384	41	0.106770833333333	0.0744101633393829	GO:1905114	GO:BP	cell surface receptor signaling pathway involved in cell-cell signaling	27492	28028	c("GO:0007166", "GO:0007267")	14.2354220366284	5
5.110	query_1	TRUE	6.28875547281741e-15	963	384	54	0.140625	0.0560747663551402	GO:0000122	GO:BP	negative regulation of transcription by RNA polymerase II	27492	64	c("GO:0006357", "GO:0006366", "GO:0045892")	14.2014352917193	5
5.111	query_1	TRUE	9.51446233893839e-15	1261	384	62	0.161458333333333	0.049167327517843	GO:0045944	GO:BP	positive regulation of transcription by RNA polymerase II	27492	13665	c("GO:0006357", "GO:0006366", "GO:0045893")	14.0216157486097	5
5.112	query_1	TRUE	1.27805358433972e-14	714	384	46	0.119791666666667	0.0644257703081232	GO:0120035	GO:BP	regulation of plasma membrane bounded cell projection organization	27492	22796	c("GO:0031344", "GO:0120036")	13.8934509373394	5
5.113	query_1	TRUE	1.33268747106356e-14	7418	384	182	0.473958333333333	0.0245349150714478	GO:0023052	GO:BP	signaling	27492	7654	GO:0008150	13.8752716851745	5
5.114	query_1	TRUE	1.89710999475928e-14	431	384	36	0.09375	0.0835266821345708	GO:0050767	GO:BP	regulation of neurogenesis	27492	15319	c("GO:0022008", "GO:0048699", "GO:0051960", "GO:0060284")	13.7219074879136	5
5.115	query_1	TRUE	2.57966037119345e-14	5340	384	146	0.380208333333333	0.0273408239700375	GO:0010468	GO:BP	regulation of gene expression	27492	4651	c("GO:0010467", "GO:0060255")	13.5884374679227	5
5.116	query_1	TRUE	4.4661689150744e-14	1043	384	55	0.143229166666667	0.0527325023969319	GO:0051093	GO:BP	negative regulation of developmental process	27492	15585	c("GO:0032502", "GO:0048519", "GO:0050793")	13.3500648554926	5
5.117	query_1	TRUE	1.20785834757619e-13	2763	384	95	0.247395833333333	0.0343829171190735	GO:0007166	GO:BP	cell surface receptor signaling pathway	27492	3068	GO:0007165	12.9179839949146	5
5.118	query_1	TRUE	1.39723646007429e-13	573	384	40	0.104166666666667	0.0698080279232112	GO:0060284	GO:BP	regulation of cell development	27492	17076	c("GO:0045595", "GO:0048468")	12.8547300902241	5
5.119	query_1	TRUE	2.21228843160951e-13	7488	384	180	0.46875	0.0240384615384615	GO:0007154	GO:BP	cell communication	27492	3056	GO:0009987	12.6551582516484	5
5.120	query_1	TRUE	2.24912247294864e-13	3529	384	110	0.286458333333333	0.0311703032020402	GO:0009892	GO:BP	negative regulation of metabolic process	27492	4214	c("GO:0008152", "GO:0019222", "GO:0048519")	12.6479868949967	5
5.121	query_1	TRUE	2.82322469849497e-13	1200	384	58	0.151041666666667	0.0483333333333333	GO:0009790	GO:BP	embryo development	27492	4134	GO:0007275	12.549254555281	5
5.122	query_1	TRUE	3.57670457559097e-13	418	384	34	0.0885416666666667	0.0813397129186603	GO:0001654	GO:BP	eye development	27492	478	c("GO:0007423", "GO:0150063")	12.446516929711	5
5.123	query_1	TRUE	4.43697371580372e-13	421	384	34	0.0885416666666667	0.0807600950118765	GO:0150063	GO:BP	visual system development	27492	23268	GO:0048880	12.3529131439937	5
5.124	query_1	TRUE	4.81343040968641e-13	1139	384	56	0.145833333333333	0.0491659350307287	GO:0035295	GO:BP	tube development	27492	10299	c("GO:0007275", "GO:0048856")	12.3175453026288	5
5.125	query_1	TRUE	4.82479709911265e-13	3314	384	105	0.2734375	0.0316837658418829	GO:0010605	GO:BP	negative regulation of macromolecule metabolic process	27492	4753	c("GO:0009892", "GO:0043170", "GO:0060255")	12.3165209456546	5
5.126	query_1	TRUE	6.32832166475468e-13	426	384	34	0.0885416666666667	0.07981220657277	GO:0048880	GO:BP	sensory system development	27492	15182	GO:0048731	12.198711454024	5
5.127	query_1	TRUE	7.02211689050582e-13	349	384	31	0.0807291666666667	0.0888252148997135	GO:0003002	GO:BP	regionalization	27492	1578	GO:0007389	12.153531945523	5
5.128	query_1	TRUE	8.33077949797661e-13	302	384	29	0.0755208333333333	0.0960264900662252	GO:0090596	GO:BP	sensory organ morphogenesis	27492	21527	c("GO:0007423", "GO:0009887")	12.0793143604382	5
5.129	query_1	TRUE	9.28080761784919e-13	1045	384	53	0.138020833333333	0.0507177033492823	GO:0040007	GO:BP	growth	27492	11466	GO:0008150	12.0324142297387	5
5.130	query_1	TRUE	1.23233136921619e-12	1164	384	56	0.145833333333333	0.0481099656357388	GO:0048646	GO:BP	anatomical structure formation involved in morphogenesis	27492	14961	c("GO:0009653", "GO:0032502")	11.9092724963342	5
5.131	query_1	TRUE	1.80408668042739e-12	361	384	31	0.0807291666666667	0.0858725761772853	GO:0043010	GO:BP	camera-type eye development	27492	12101	GO:0001654	11.7437425998723	5
5.132	query_1	TRUE	1.88598734948809e-12	954	384	50	0.130208333333333	0.0524109014675052	GO:0022603	GO:BP	regulation of anatomical structure morphogenesis	27492	7601	c("GO:0009653", "GO:0050793")	11.7244612246771	5
5.133	query_1	TRUE	2.0389892715096e-12	529	384	37	0.0963541666666667	0.0699432892249527	GO:0010975	GO:BP	regulation of neuron projection development	27492	5094	c("GO:0031175", "GO:0120035")	11.6905850593305	5
5.134	query_1	TRUE	2.11267040161156e-12	783	384	45	0.1171875	0.0574712643678161	GO:0045596	GO:BP	negative regulation of cell differentiation	27492	13340	c("GO:0030154", "GO:0045595", "GO:0048523", "GO:0051093")	11.6751682520848	5
5.135	query_1	TRUE	2.21172608524979e-12	6255	384	157	0.408854166666667	0.0250999200639488	GO:0051179	GO:BP	localization	27492	15663	GO:0008150	11.6552686599309	5
5.136	query_1	TRUE	2.45070206204977e-12	4718	384	130	0.338541666666667	0.0275540483255617	GO:0044271	GO:BP	cellular nitrogen compound biosynthetic process	27492	12718	c("GO:0034641", "GO:0044249")	11.6107094838	5
5.137	query_1	TRUE	3.04069928784499e-12	449	384	34	0.0885416666666667	0.0757238307349666	GO:0007389	GO:BP	pattern specification process	27492	3268	c("GO:0007275", "GO:0032501")	11.5170265275991	5
5.138	query_1	TRUE	3.19994136207862e-12	10292	384	220	0.572916666666667	0.0213758258841819	GO:0050896	GO:BP	response to stimulus	27492	15425	GO:0008150	11.4948579799173	5
5.139	query_1	TRUE	3.30509392553511e-12	184	384	23	0.0598958333333333	0.125	GO:0061351	GO:BP	neural precursor cell proliferation	27492	18095	GO:0008283	11.4808161940416	5
5.140	query_1	TRUE	3.99625892671771e-12	1235	384	57	0.1484375	0.0461538461538462	GO:0060429	GO:BP	epithelium development	27492	17211	GO:0009888	11.3983463806058	5
5.141	query_1	TRUE	6.23319988109626e-12	2366	384	83	0.216145833333333	0.0350803043110735	GO:0051128	GO:BP	regulation of cellular component organization	27492	15613	c("GO:0016043", "GO:0050794")	11.2052889462886	5
5.142	query_1	TRUE	7.0890002212961e-12	7243	384	172	0.447916666666667	0.0237470661328179	GO:0016043	GO:BP	cellular component organization	27492	5650	GO:0071840	11.1494150100907	5
5.143	query_1	TRUE	8.29537004581612e-12	3977	384	115	0.299479166666667	0.0289162685441287	GO:0065008	GO:BP	regulation of biological quality	27492	18629	GO:0065007	11.0811642358878	5
5.144	query_1	TRUE	1.2495538957779e-11	4872	384	131	0.341145833333333	0.026888341543514	GO:0009059	GO:BP	macromolecule biosynthetic process	27492	3664	c("GO:0043170", "GO:1901576")	10.9032450071373	5
5.145	query_1	TRUE	1.50462875400131e-11	897	384	47	0.122395833333333	0.052396878483835	GO:0035239	GO:BP	tube morphogenesis	27492	10264	c("GO:0009653", "GO:0035295")	10.8225706429124	5
5.146	query_1	TRUE	1.68679101851841e-11	1357	384	59	0.153645833333333	0.0434782608695652	GO:0010648	GO:BP	negative regulation of cell communication	27492	4795	c("GO:0007154", "GO:0010646", "GO:0048523")	10.7729387200939	5
5.147	query_1	TRUE	1.7989408209123e-11	1359	384	59	0.153645833333333	0.0434142752023547	GO:0023057	GO:BP	negative regulation of signaling	27492	7659	c("GO:0023051", "GO:0023052", "GO:0048519")	10.7449831232436	5
5.148	query_1	TRUE	2.58353136797994e-11	1411	384	60	0.15625	0.0425230333097094	GO:0007155	GO:BP	cell adhesion	27492	3057	c("GO:0009987", "GO:0022610")	10.5877862610942	5
5.149	query_1	TRUE	2.86709330159181e-11	639	384	39	0.1015625	0.0610328638497653	GO:0048598	GO:BP	embryonic morphogenesis	27492	14920	c("GO:0009653", "GO:0009790")	10.5425581739153	5
5.150	query_1	TRUE	3.74966291542307e-11	1423	384	60	0.15625	0.0421644413211525	GO:0022610	GO:BP	biological adhesion	27492	7608	GO:0008150	10.4260077724194	5
5.151	query_1	TRUE	3.88496612915449e-11	7432	384	173	0.450520833333333	0.0232777179763186	GO:0071840	GO:BP	cellular component organization or biogenesis	27492	19777	GO:0009987	10.4106127632171	5
5.152	query_1	TRUE	7.67752934844221e-11	191	384	22	0.0572916666666667	0.115183246073298	GO:0021543	GO:BP	pallium development	27492	7090	c("GO:0021537", "GO:0048856")	10.1147785147296	5
5.153	query_1	TRUE	1.03051016480863e-10	173	384	21	0.0546875	0.121387283236994	GO:0050770	GO:BP	regulation of axonogenesis	27492	15322	c("GO:0007409", "GO:0010975", "GO:0022603")	9.9869477200434	5
5.154	query_1	TRUE	1.16917701750931e-10	1061	384	50	0.130208333333333	0.0471253534401508	GO:0051241	GO:BP	negative regulation of multicellular organismal process	27492	15714	c("GO:0032501", "GO:0048519", "GO:0051239")	9.93211973014918	5
5.155	query_1	TRUE	1.7273375861989e-10	292	384	26	0.0677083333333333	0.089041095890411	GO:0016358	GO:BP	dendrite development	27492	5811	c("GO:0031175", "GO:0048856")	9.76262277679519	5
5.156	query_1	TRUE	2.16666268658941e-10	1609	384	63	0.1640625	0.0391547545059043	GO:0048585	GO:BP	negative regulation of response to stimulus	27492	14911	c("GO:0048519", "GO:0048583", "GO:0050896")	9.66420869585858	5
5.157	query_1	TRUE	2.54092336091158e-10	123	384	18	0.046875	0.146341463414634	GO:0021987	GO:BP	cerebral cortex development	27492	7529	c("GO:0021543", "GO:0048856")	9.59500843390089	5
5.158	query_1	TRUE	3.33070372247446e-10	205	384	22	0.0572916666666667	0.107317073170732	GO:0099173	GO:BP	postsynapse organization	27492	22317	c("GO:0016043", "GO:0050808")	9.47746399757516	5
5.159	query_1	TRUE	3.4837004520855e-10	1498	384	60	0.15625	0.0400534045393858	GO:0016477	GO:BP	cell migration	27492	5822	GO:0048870	9.45795919511075	5
5.160	query_1	TRUE	3.88209855360474e-10	943	384	46	0.119791666666667	0.0487804878048781	GO:0045597	GO:BP	positive regulation of cell differentiation	27492	13341	c("GO:0030154", "GO:0045595", "GO:0048522", "GO:0051094")	9.41093344351143	5
5.161	query_1	TRUE	5.10778307618516e-10	1222	384	53	0.138020833333333	0.0433715220949263	GO:0009968	GO:BP	negative regulation of signal transduction	27492	4270	c("GO:0007165", "GO:0009966", "GO:0010648", "GO:0023057", "GO:0048585")	9.29176755518627	5
5.162	query_1	TRUE	6.21615177325101e-10	5763	384	142	0.369791666666667	0.0246399444733646	GO:0044249	GO:BP	cellular biosynthetic process	27492	12704	c("GO:0009058", "GO:0044237")	9.20647839036533	5
5.163	query_1	TRUE	8.30476774379013e-10	889	384	44	0.114583333333333	0.0494938132733408	GO:0099536	GO:BP	synaptic signaling	27492	22351	GO:0007267	9.08067250878764	5
5.164	query_1	TRUE	9.16071357937994e-10	8706	384	189	0.4921875	0.0217091660923501	GO:0051716	GO:BP	cellular response to stimulus	27492	16079	c("GO:0009987", "GO:0050896")	9.03807069538054	5
5.165	query_1	TRUE	9.75909018537329e-10	82	384	15	0.0390625	0.182926829268293	GO:0045665	GO:BP	negative regulation of neuron differentiation	27492	13409	c("GO:0030182", "GO:0045596", "GO:0045664")	9.0105906685925	5
5.166	query_1	TRUE	9.78601209896634e-10	613	384	36	0.09375	0.0587275693311582	GO:0006935	GO:BP	chemotaxis	27492	2875	c("GO:0042221", "GO:0042330")	9.00939425163442	5
5.167	query_1	TRUE	9.94831532150125e-10	857	384	43	0.111979166666667	0.0501750291715286	GO:0099537	GO:BP	trans-synaptic signaling	27492	22352	GO:0099536	9.00225045779919	5
5.168	query_1	TRUE	1.21143864854701e-09	372	384	28	0.0729166666666667	0.0752688172043011	GO:0048638	GO:BP	regulation of developmental growth	27492	14953	c("GO:0040008", "GO:0048589", "GO:0050793")	8.91669857514774	5
5.169	query_1	TRUE	1.24177268188598e-09	618	384	36	0.09375	0.058252427184466	GO:0042330	GO:BP	taxis	27492	11683	c("GO:0009605", "GO:0040011")	8.90595789855404	5
5.170	query_1	TRUE	1.42161698772761e-09	723	384	39	0.1015625	0.0539419087136929	GO:0007610	GO:BP	behavior	27492	3472	GO:0008150	8.84721739553458	5
5.171	query_1	TRUE	1.47090542044841e-09	6849	384	159	0.4140625	0.0232150678931231	GO:0007165	GO:BP	signal transduction	27492	3067	c("GO:0007154", "GO:0009987", "GO:0023052", "GO:0050794", "GO:0051716")	8.83241525160823	5
5.172	query_1	TRUE	2.01113598274364e-09	2979	384	90	0.234375	0.0302114803625378	GO:0065009	GO:BP	regulation of molecular function	27492	18630	GO:0065007	8.69655856363568	5
5.173	query_1	TRUE	2.74270849067256e-09	5931	384	143	0.372395833333333	0.0241106052942168	GO:0009058	GO:BP	biosynthetic process	27492	3663	GO:0008152	8.5618203490196	5
5.174	query_1	TRUE	2.81301994889141e-09	141	384	18	0.046875	0.127659574468085	GO:0048593	GO:BP	camera-type eye morphogenesis	27492	14917	c("GO:0043010", "GO:0048592")	8.55082718796891	5
5.175	query_1	TRUE	2.87967646130635e-09	88	384	15	0.0390625	0.170454545454545	GO:0021954	GO:BP	central nervous system neuron development	27492	7496	c("GO:0021953", "GO:0048666")	8.54065630354716	5
5.176	query_1	TRUE	3.00434974231687e-09	849	384	42	0.109375	0.049469964664311	GO:0007268	GO:BP	chemical synaptic transmission	27492	3161	GO:0098916	8.52224951164224	5
5.177	query_1	TRUE	3.00434974231687e-09	849	384	42	0.109375	0.049469964664311	GO:0098916	GO:BP	anterograde trans-synaptic signaling	27492	22182	GO:0099537	8.52224951164224	5
5.178	query_1	TRUE	3.20028468149695e-09	2852	384	87	0.2265625	0.0305049088359046	GO:0032879	GO:BP	regulation of localization	27492	9091	c("GO:0050789", "GO:0051179")	8.49481138727258	5
5.179	query_1	TRUE	3.48909154548832e-09	163	384	19	0.0494791666666667	0.116564417177914	GO:0051961	GO:BP	negative regulation of nervous system development	27492	16237	c("GO:0007399", "GO:0051093", "GO:0051241", "GO:0051960")	8.45728763554506	5
5.180	query_1	TRUE	3.63830540508694e-09	2081	384	71	0.184895833333333	0.0341182123978856	GO:0008283	GO:BP	cell population proliferation	27492	3569	GO:0009987	8.43910084837946	5
5.181	query_1	TRUE	4.42809254417239e-09	514	384	32	0.0833333333333333	0.0622568093385214	GO:0048732	GO:BP	gland development	27492	15046	GO:0048513	8.35378331123428	5
5.182	query_1	TRUE	5.0191179292399e-09	1684	384	62	0.161458333333333	0.0368171021377672	GO:0051674	GO:BP	localization of cell	27492	16045	c("GO:0009987", "GO:0051179")	8.29937260001102	5
5.183	query_1	TRUE	5.0191179292399e-09	1684	384	62	0.161458333333333	0.0368171021377672	GO:0048870	GO:BP	cell motility	27492	15173	c("GO:0006928", "GO:0040011", "GO:0051674")	8.29937260001102	5
5.184	query_1	TRUE	5.06389194370017e-09	718	384	38	0.0989583333333333	0.052924791086351	GO:0070848	GO:BP	response to growth factor	27492	19113	GO:0010033	8.2955155701225	5
5.185	query_1	TRUE	5.8315465051741e-09	236	384	22	0.0572916666666667	0.0932203389830508	GO:0043583	GO:BP	ear development	27492	12436	GO:0007423	8.2342162566308	5
5.186	query_1	TRUE	7.22635842620426e-09	5826	384	140	0.364583333333333	0.0240302094061105	GO:1901576	GO:BP	organic substance biosynthetic process	27492	24867	c("GO:0009058", "GO:0071704")	8.141080501298	5
5.187	query_1	TRUE	8.30171658131861e-09	1749	384	63	0.1640625	0.0360205831903945	GO:0042127	GO:BP	regulation of cell population proliferation	27492	11561	c("GO:0008283", "GO:0050794")	8.08083209741744	5
5.188	query_1	TRUE	8.51601866898842e-09	495	384	31	0.0807291666666667	0.0626262626262626	GO:0048568	GO:BP	embryonic organ development	27492	14894	c("GO:0009790", "GO:0048513")	8.06976339516352	5
5.189	query_1	TRUE	9.42607264830755e-09	435	384	29	0.0755208333333333	0.0666666666666667	GO:0016055	GO:BP	Wnt signaling pathway	27492	5660	c("GO:0198738", "GO:1905114")	8.02566921738378	5
5.190	query_1	TRUE	1.05448437329286e-08	437	384	29	0.0755208333333333	0.0663615560640732	GO:0198738	GO:BP	cell-cell signaling by wnt	27492	23354	GO:0007267	7.97695985181161	5
5.191	query_1	TRUE	1.30125627951636e-08	21082	384	346	0.901041666666667	0.0164121051133669	GO:0009987	GO:BP	cellular process	27492	4275	GO:0008150	7.88563716168681	5
5.192	query_1	TRUE	1.63748857290137e-08	641	384	35	0.0911458333333333	0.0546021840873635	GO:0050804	GO:BP	modulation of chemical synaptic transmission	27492	15348	c("GO:0007268", "GO:0099177")	7.78582172201905	5
5.193	query_1	TRUE	1.71020106428322e-08	642	384	35	0.0911458333333333	0.0545171339563863	GO:0099177	GO:BP	regulation of trans-synaptic signaling	27492	22321	c("GO:0010646", "GO:0023051", "GO:0099537")	7.7669528276339	5
5.194	query_1	TRUE	1.71843140553975e-08	31	384	10	0.0260416666666667	0.32258064516129	GO:0021846	GO:BP	cell proliferation in forebrain	27492	7389	c("GO:0030900", "GO:0061351")	7.76486779887161	5
5.195	query_1	TRUE	1.74846449739022e-08	201	384	20	0.0520833333333333	0.0995024875621891	GO:0010721	GO:BP	negative regulation of cell development	27492	4863	c("GO:0045596", "GO:0048468", "GO:0060284")	7.75734318162414	5
5.196	query_1	TRUE	2.06046111993412e-08	180	384	19	0.0494791666666667	0.105555555555556	GO:0048592	GO:BP	eye morphogenesis	27492	14916	c("GO:0001654", "GO:0090596")	7.68603557602286	5
5.197	query_1	TRUE	2.22363375546374e-08	159	384	18	0.046875	0.113207547169811	GO:0050768	GO:BP	negative regulation of neurogenesis	27492	15320	c("GO:0010721", "GO:0022008", "GO:0050767", "GO:0051961")	7.65293674185583	5
5.198	query_1	TRUE	2.27306789357498e-08	181	384	19	0.0494791666666667	0.104972375690608	GO:0030902	GO:BP	hindbrain development	27492	8054	c("GO:0007420", "GO:0048856")	7.64338759227124	5
5.199	query_1	TRUE	2.47360260961514e-08	794	384	39	0.1015625	0.0491183879093199	GO:0009792	GO:BP	embryo development ending in birth or egg hatching	27492	4136	GO:0009790	7.6066700695871	5
5.200	query_1	TRUE	2.7891824034035e-08	336	384	25	0.0651041666666667	0.0744047619047619	GO:0042063	GO:BP	gliogenesis	27492	11525	GO:0022008	7.55452308336704	5
5.201	query_1	TRUE	3.21081614299257e-08	692	384	36	0.09375	0.0520231213872832	GO:0071363	GO:BP	cellular response to growth factor stimulus	27492	19410	c("GO:0070848", "GO:0071310")	7.49338456219116	5
5.202	query_1	TRUE	3.77731287273339e-08	696	384	36	0.09375	0.0517241379310345	GO:0040008	GO:BP	regulation of growth	27492	11467	c("GO:0040007", "GO:0050789")	7.42281704131118	5
5.203	query_1	TRUE	4.69643785103912e-08	316	384	24	0.0625	0.0759493670886076	GO:0048562	GO:BP	embryonic organ morphogenesis	27492	14888	c("GO:0009887", "GO:0048568", "GO:0048598")	7.32823142040062	5
5.204	query_1	TRUE	5.06770909652883e-08	213	384	20	0.0520833333333333	0.0938967136150235	GO:0009952	GO:BP	anterior/posterior pattern specification	27492	4254	GO:0003002	7.29518832303057	5
5.205	query_1	TRUE	5.43436727119079e-08	778	384	38	0.0989583333333333	0.0488431876606684	GO:0043009	GO:BP	chordate embryonic development	27492	12100	GO:0009792	7.26485101397453	5
5.206	query_1	TRUE	9.63441586795126e-08	1580	384	57	0.1484375	0.0360759493670886	GO:0051240	GO:BP	positive regulation of multicellular organismal process	27492	15713	c("GO:0032501", "GO:0048518", "GO:0051239")	7.01617461136823	5
5.207	query_1	TRUE	1.01834188379174e-07	174	384	18	0.046875	0.103448275862069	GO:0048813	GO:BP	dendrite morphogenesis	27492	15118	c("GO:0016358", "GO:0048667", "GO:0048812")	6.99210639359315	5
5.208	query_1	TRUE	1.10929010206411e-07	274	384	22	0.0572916666666667	0.0802919708029197	GO:0045165	GO:BP	cell fate commitment	27492	13167	c("GO:0030154", "GO:0048869")	6.95495486210174	5
5.209	query_1	TRUE	1.36134135483243e-07	114	384	15	0.0390625	0.131578947368421	GO:0021510	GO:BP	spinal cord development	27492	7057	c("GO:0007417", "GO:0048513")	6.86603296228236	5
5.210	query_1	TRUE	1.42060102486086e-07	251	384	21	0.0546875	0.0836653386454183	GO:0050807	GO:BP	regulation of synapse organization	27492	15351	c("GO:0050803", "GO:0050808", "GO:0051128")	6.8475278763518	5
5.211	query_1	TRUE	1.51999430632983e-07	306	384	23	0.0598958333333333	0.0751633986928105	GO:0030111	GO:BP	regulation of Wnt signaling pathway	27492	7714	c("GO:0009966", "GO:0016055")	6.81815803885402	5
5.212	query_1	TRUE	2.2552323845501e-07	432	384	27	0.0703125	0.0625	GO:0034329	GO:BP	cell junction assembly	27492	9854	c("GO:0022607", "GO:0034330")	6.64680870073595	5
5.213	query_1	TRUE	2.27333011133387e-07	341	384	24	0.0625	0.0703812316715543	GO:0051962	GO:BP	positive regulation of nervous system development	27492	16238	c("GO:0007399", "GO:0051094", "GO:0051240", "GO:0051960")	6.64333749558998	5
5.214	query_1	TRUE	2.37208792579092e-07	258	384	21	0.0546875	0.0813953488372093	GO:0050803	GO:BP	regulation of synapse structure or activity	27492	15347	GO:0065008	6.62486921708767	5
5.215	query_1	TRUE	3.15550430470878e-07	262	384	21	0.0546875	0.0801526717557252	GO:0060560	GO:BP	developmental growth involved in morphogenesis	27492	17338	c("GO:0009653", "GO:0048589")	6.50093122302842	5
5.216	query_1	TRUE	3.34946855099504e-07	68	384	12	0.03125	0.176470588235294	GO:2000179	GO:BP	positive regulation of neural precursor cell proliferation	27492	29409	c("GO:0008284", "GO:0061351", "GO:2000177")	6.47502409555416	5
5.217	query_1	TRUE	3.40870839477154e-07	1865	384	62	0.161458333333333	0.0332439678284182	GO:0010647	GO:BP	positive regulation of cell communication	27492	4794	c("GO:0007154", "GO:0010646", "GO:0048522")	6.4674101498296	5
5.218	query_1	TRUE	3.87639950998395e-07	1871	384	62	0.161458333333333	0.0331373597006948	GO:0023056	GO:BP	positive regulation of signaling	27492	7658	c("GO:0023051", "GO:0023052", "GO:0048518")	6.41157147000097	5
5.219	query_1	TRUE	4.37204430228498e-07	1508	384	54	0.140625	0.0358090185676393	GO:0009967	GO:BP	positive regulation of signal transduction	27492	4269	c("GO:0007165", "GO:0009966", "GO:0010647", "GO:0023056", "GO:0048584")	6.35931544595829	5
5.220	query_1	TRUE	4.72574481965413e-07	55	384	11	0.0286458333333333	0.2	GO:0021872	GO:BP	forebrain generation of neurons	27492	7414	c("GO:0030900", "GO:0048699")	6.32552973306509	5
5.221	query_1	TRUE	5.01019616709776e-07	1040	384	43	0.111979166666667	0.0413461538461538	GO:0008284	GO:BP	positive regulation of cell population proliferation	27492	3570	c("GO:0008283", "GO:0042127", "GO:0048522")	6.30014526961774	5
5.222	query_1	TRUE	6.72079856970063e-07	72	384	12	0.03125	0.166666666666667	GO:0048663	GO:BP	neuron fate commitment	27492	14978	c("GO:0030182", "GO:0045165")	6.17257912072456	5
5.223	query_1	TRUE	1.08443538683266e-06	864	384	38	0.0989583333333333	0.0439814814814815	GO:0098609	GO:BP	cell-cell adhesion	27492	22021	GO:0007155	5.96479631914816	5
5.224	query_1	TRUE	1.3108721465627e-06	46	384	10	0.0260416666666667	0.217391304347826	GO:0097106	GO:BP	postsynaptic density organization	27492	21679	GO:0099084	5.88243966433588	5
5.225	query_1	TRUE	1.4298524188068e-06	3640	384	95	0.247395833333333	0.0260989010989011	GO:0006464	GO:BP	cellular protein modification process	27492	2445	c("GO:0036211", "GO:0044267")	5.84470878561565	5
5.226	query_1	TRUE	1.4298524188068e-06	3640	384	95	0.247395833333333	0.0260989010989011	GO:0036211	GO:BP	protein modification process	27492	10948	c("GO:0019538", "GO:0043412")	5.84470878561565	5
5.227	query_1	TRUE	1.50155026393666e-06	114	384	14	0.0364583333333333	0.12280701754386	GO:2000177	GO:BP	regulation of neural precursor cell proliferation	27492	29407	c("GO:0042127", "GO:0061351")	5.82346012534648	5
5.228	query_1	TRUE	1.59716891841424e-06	181	384	17	0.0442708333333333	0.0939226519337017	GO:0021915	GO:BP	neural tube development	27492	7457	c("GO:0007399", "GO:0035295", "GO:0043009", "GO:0060429")	5.79664914995061	5
5.229	query_1	TRUE	1.73953663286516e-06	182	384	17	0.0442708333333333	0.0934065934065934	GO:0031644	GO:BP	regulation of nervous system process	27492	8417	c("GO:0044057", "GO:0050877")	5.75956642102178	5
5.230	query_1	TRUE	1.77228079983701e-06	207	384	18	0.046875	0.0869565217391304	GO:0048839	GO:BP	inner ear development	27492	15143	c("GO:0043583", "GO:0048856")	5.75146746746118	5
5.231	query_1	TRUE	2.18009245881929e-06	263	384	20	0.0520833333333333	0.0760456273764259	GO:0048588	GO:BP	developmental cell growth	27492	14914	c("GO:0016049", "GO:0048468", "GO:0048589")	5.66152508735708	5
5.232	query_1	TRUE	2.20407008697937e-06	161	384	16	0.0416666666666667	0.0993788819875776	GO:0030178	GO:BP	negative regulation of Wnt signaling pathway	27492	7733	c("GO:0009968", "GO:0016055", "GO:0030111")	5.65677459951879	5
5.233	query_1	TRUE	2.43584093025663e-06	293	384	21	0.0546875	0.0716723549488055	GO:0090287	GO:BP	regulation of cellular response to growth factor stimulus	27492	21319	c("GO:0048583", "GO:0050794", "GO:0071363")	5.61335107620642	5
5.234	query_1	TRUE	2.51917259186599e-06	2257	384	68	0.177083333333333	0.0301284891448826	GO:0050790	GO:BP	regulation of catalytic activity	27492	15337	GO:0065009	5.59874207738982	5
5.235	query_1	TRUE	2.87008355191212e-06	188	384	17	0.0442708333333333	0.0904255319148936	GO:0007416	GO:BP	synapse assembly	27492	3292	c("GO:0007399", "GO:0034329", "GO:0050808")	5.54210546019764	5
5.236	query_1	TRUE	2.92623607459314e-06	296	384	21	0.0546875	0.0709459459459459	GO:0060070	GO:BP	canonical Wnt signaling pathway	27492	16901	GO:0016055	5.53369064001612	5
5.237	query_1	TRUE	3.13945252052517e-06	241	384	19	0.0494791666666667	0.0788381742738589	GO:0060828	GO:BP	regulation of canonical Wnt signaling pathway	27492	17598	c("GO:0030111", "GO:0060070")	5.50314608060367	5
5.238	query_1	TRUE	3.14333500951743e-06	50	384	10	0.0260416666666667	0.2	GO:0021795	GO:BP	cerebral cortex cell migration	27492	7338	c("GO:0021987", "GO:0022029")	5.50260933039464	5
5.239	query_1	TRUE	3.24693893379615e-06	37	384	9	0.0234375	0.243243243243243	GO:0021799	GO:BP	cerebral cortex radially oriented cell migration	27492	7342	GO:0021795	5.48852587921039	5
5.240	query_1	TRUE	3.66483191461886e-06	525	384	28	0.0729166666666667	0.0533333333333333	GO:0001501	GO:BP	skeletal system development	27492	422	GO:0048731	5.43594593922954	5
5.241	query_1	TRUE	3.69780470760151e-06	66	384	11	0.0286458333333333	0.166666666666667	GO:0022029	GO:BP	telencephalon cell migration	27492	7571	c("GO:0021537", "GO:0021885")	5.43205602899368	5
5.242	query_1	TRUE	3.86177378962141e-06	51	384	10	0.0260416666666667	0.196078431372549	GO:0099084	GO:BP	postsynaptic specialization organization	27492	22270	c("GO:0006996", "GO:0099173")	5.41321316939569	5
5.243	query_1	TRUE	4.41906174357976e-06	246	384	19	0.0494791666666667	0.0772357723577236	GO:0010001	GO:BP	glial cell differentiation	27492	4287	c("GO:0030154", "GO:0042063")	5.35466993038868	5
5.244	query_1	TRUE	4.43722559025611e-06	950	384	39	0.1015625	0.0410526315789474	GO:0007167	GO:BP	enzyme linked receptor protein signaling pathway	27492	3069	GO:0007166	5.35288849102361	5
5.245	query_1	TRUE	6.04822771977055e-06	69	384	11	0.0286458333333333	0.159420289855072	GO:0021885	GO:BP	forebrain cell migration	27492	7427	c("GO:0016477", "GO:0030900")	5.21837186572478	5
5.246	query_1	TRUE	6.29334953166081e-06	647	384	31	0.0807291666666667	0.0479134466769706	GO:0048729	GO:BP	tissue morphogenesis	27492	15043	c("GO:0009653", "GO:0009888")	5.20111814693422	5
5.247	query_1	TRUE	6.56059969646701e-06	28	384	8	0.0208333333333333	0.285714285714286	GO:0021952	GO:BP	central nervous system projection neuron axonogenesis	27492	7494	GO:0021955	5.1830564604776	5
5.248	query_1	TRUE	7.0315541619913e-06	253	384	19	0.0494791666666667	0.075098814229249	GO:0060541	GO:BP	respiratory system development	27492	17322	GO:0048731	5.15294867364607	5
5.249	query_1	TRUE	8.11287289222215e-06	176	384	16	0.0416666666666667	0.0909090909090909	GO:0060041	GO:BP	retina development in camera-type eye	27492	16873	c("GO:0043010", "GO:0048856")	5.09082532824241	5
5.250	query_1	TRUE	8.20830552493203e-06	284	384	20	0.0520833333333333	0.0704225352112676	GO:0050769	GO:BP	positive regulation of neurogenesis	27492	15321	c("GO:0010720", "GO:0022008", "GO:0050767", "GO:0051962")	5.08574648686644	5
5.251	query_1	TRUE	9.09244619063838e-06	3828	384	96	0.25	0.0250783699059561	GO:0043412	GO:BP	macromolecule modification	27492	12313	GO:0043170	5.04131926043305	5
5.252	query_1	TRUE	9.53642125332876e-06	230	384	18	0.046875	0.0782608695652174	GO:0048762	GO:BP	mesenchymal cell differentiation	27492	15072	c("GO:0030154", "GO:0060485")	5.02061457304476	5
5.253	query_1	TRUE	9.78022677938364e-06	2182	384	65	0.169270833333333	0.0297891842346471	GO:0008219	GO:BP	cell death	27492	3562	GO:0009987	5.00965107487569	5
5.254	query_1	TRUE	1.04811018599154e-05	132	384	14	0.0364583333333333	0.106060606060606	GO:0090090	GO:BP	negative regulation of canonical Wnt signaling pathway	27492	21133	c("GO:0030178", "GO:0060070", "GO:0060828")	4.97959305833258	5
5.255	query_1	TRUE	1.26232948442194e-05	157	384	15	0.0390625	0.0955414012738854	GO:0035108	GO:BP	limb morphogenesis	27492	10149	c("GO:0035107", "GO:0060173")	4.89882727378436	5
5.256	query_1	TRUE	1.26232948442194e-05	157	384	15	0.0390625	0.0955414012738854	GO:0035107	GO:BP	appendage morphogenesis	27492	10148	c("GO:0009653", "GO:0048736")	4.89882727378436	5
5.257	query_1	TRUE	1.37754827539659e-05	522	384	27	0.0703125	0.0517241379310345	GO:0016049	GO:BP	cell growth	27492	5654	c("GO:0009987", "GO:0040007")	4.86089317260614	5
5.258	query_1	TRUE	1.5016104305733e-05	159	384	15	0.0390625	0.0943396226415094	GO:0019827	GO:BP	stem cell population maintenance	27492	6978	c("GO:0032501", "GO:0098727")	4.82344272365476	5
5.259	query_1	TRUE	1.52166328108487e-05	356	384	22	0.0572916666666667	0.0617977528089888	GO:0060562	GO:BP	epithelial tube morphogenesis	27492	17340	c("GO:0002009", "GO:0035239")	4.81768143911953	5
5.260	query_1	TRUE	1.62634366100458e-05	1168	384	43	0.111979166666667	0.0368150684931507	GO:0072359	GO:BP	circulatory system development	27492	20235	GO:0048731	4.7887876787248	5
5.261	query_1	TRUE	1.7011917762163e-05	115	384	13	0.0338541666666667	0.11304347826087	GO:0045666	GO:BP	positive regulation of neuron differentiation	27492	13410	c("GO:0030182", "GO:0045597", "GO:0045664")	4.76924672538931	5
5.262	query_1	TRUE	1.90948277208251e-05	460	384	25	0.0651041666666667	0.0543478260869565	GO:0042391	GO:BP	regulation of membrane potential	27492	11729	GO:0065008	4.71908425560606	5
5.263	query_1	TRUE	2.10846034751529e-05	163	384	15	0.0390625	0.0920245398773006	GO:0098727	GO:BP	maintenance of cell number	27492	22075	GO:0032502	4.67603456207489	5
5.264	query_1	TRUE	2.27967100489511e-05	97	384	12	0.03125	0.123711340206186	GO:0009953	GO:BP	dorsal/ventral pattern formation	27492	4255	GO:0003002	4.64212782452068	5
5.265	query_1	TRUE	2.29159731768795e-05	164	384	15	0.0390625	0.0914634146341463	GO:0035148	GO:BP	tube formation	27492	10186	c("GO:0035239", "GO:0048646")	4.63986169476332	5
5.266	query_1	TRUE	2.39937898969792e-05	536	384	27	0.0703125	0.0503731343283582	GO:0002009	GO:BP	morphogenesis of an epithelium	27492	729	c("GO:0048729", "GO:0060429")	4.61990114839115	5
5.267	query_1	TRUE	2.58599906079272e-05	119	384	13	0.0338541666666667	0.109243697478992	GO:0048640	GO:BP	negative regulation of developmental growth	27492	14955	c("GO:0045926", "GO:0048589", "GO:0048638", "GO:0051093")	4.58737163718672	5
5.268	query_1	TRUE	2.88295665581879e-05	99	384	12	0.03125	0.121212121212121	GO:0001708	GO:BP	cell fate specification	27492	511	c("GO:0045165", "GO:0048869")	4.54016188701874	5
5.269	query_1	TRUE	3.50226732963368e-05	122	384	13	0.0338541666666667	0.10655737704918	GO:0060996	GO:BP	dendritic spine development	27492	17762	c("GO:0016358", "GO:0048856")	4.45565070709504	5
5.270	query_1	TRUE	3.7538839106303e-05	622	384	29	0.0755208333333333	0.0466237942122186	GO:0044057	GO:BP	regulation of system process	27492	12612	c("GO:0003008", "GO:0051239")	4.42551916212283	5
5.271	query_1	TRUE	4.13986940968481e-05	344	384	21	0.0546875	0.061046511627907	GO:0072001	GO:BP	renal system development	27492	19892	c("GO:0001655", "GO:0048731")	4.38301335828678	5
5.272	query_1	TRUE	4.60353231196548e-05	148	384	14	0.0364583333333333	0.0945945945945946	GO:0035270	GO:BP	endocrine system development	27492	10278	GO:0048731	4.33690880421032	5
5.273	query_1	TRUE	4.91994032470538e-05	1489	384	49	0.127604166666667	0.0329079919408999	GO:0044093	GO:BP	positive regulation of molecular function	27492	12646	GO:0065009	4.30804016487661	5
5.274	query_1	TRUE	5.02430644011651e-05	1082	384	40	0.104166666666667	0.0369685767097967	GO:0043085	GO:BP	positive regulation of catalytic activity	27492	12141	c("GO:0044093", "GO:0050790")	4.29892388017989	5
5.275	query_1	TRUE	5.69590095165078e-05	127	384	13	0.0338541666666667	0.102362204724409	GO:0042471	GO:BP	ear morphogenesis	27492	11795	c("GO:0043583", "GO:0048562", "GO:0090596")	4.24443757142975	5
5.276	query_1	TRUE	5.94757278852894e-05	151	384	14	0.0364583333333333	0.0927152317880795	GO:0072073	GO:BP	kidney epithelium development	27492	19962	c("GO:0001822", "GO:0060429")	4.22566023420654	5
5.277	query_1	TRUE	6.87536264746622e-05	129	384	13	0.0338541666666667	0.10077519379845	GO:0022037	GO:BP	metencephalon development	27492	7579	c("GO:0030902", "GO:0048856")	4.16270438962283	5
5.278	query_1	TRUE	6.98048884086697e-05	2769	384	74	0.192708333333333	0.0267244492596605	GO:0071310	GO:BP	cellular response to organic substance	27492	19359	c("GO:0010033", "GO:0070887")	4.15611416284142	5
5.279	query_1	TRUE	6.99943280107856e-05	1459	384	48	0.125	0.0328992460589445	GO:0071495	GO:BP	cellular response to endogenous stimulus	27492	19534	GO:0009719	4.15493715160606	5
5.280	query_1	TRUE	7.11679165077968e-05	388	384	22	0.0572916666666667	0.0567010309278351	GO:0001655	GO:BP	urogenital system development	27492	479	GO:0048731	4.14771574827188	5
5.281	query_1	TRUE	7.14552631153383e-05	205	384	16	0.0416666666666667	0.0780487804878049	GO:0048639	GO:BP	positive regulation of developmental growth	27492	14954	c("GO:0045927", "GO:0048589", "GO:0048638", "GO:0051094")	4.14596577726115	5
5.282	query_1	TRUE	7.16562003436079e-05	422	384	23	0.0598958333333333	0.0545023696682464	GO:0031346	GO:BP	positive regulation of cell projection organization	27492	8286	c("GO:0030030", "GO:0031344", "GO:0051130")	4.14474622454773	5
5.283	query_1	TRUE	7.46243354834143e-05	5525	384	122	0.317708333333333	0.0220814479638009	GO:0019538	GO:BP	protein metabolic process	27492	6775	c("GO:0043170", "GO:0044238", "GO:1901564")	4.12711952316135	5
5.284	query_1	TRUE	7.77048693869864e-05	108	384	12	0.03125	0.111111111111111	GO:0099175	GO:BP	regulation of postsynapse organization	27492	22319	c("GO:0050807", "GO:0099173")	4.10955176521921	5
5.285	query_1	TRUE	9.02814498790613e-05	360	384	21	0.0546875	0.0583333333333333	GO:0010720	GO:BP	positive regulation of cell development	27492	4862	c("GO:0045597", "GO:0048468", "GO:0060284")	4.04440147496623	5
5.286	query_1	TRUE	9.31105124393775e-05	182	384	15	0.0390625	0.0824175824175824	GO:0001764	GO:BP	neuron migration	27492	542	c("GO:0016477", "GO:0048699")	4.03100128317897	5
5.287	query_1	TRUE	9.32150495953654e-05	2576	384	70	0.182291666666667	0.0271739130434783	GO:0051246	GO:BP	regulation of protein metabolic process	27492	15716	c("GO:0019538", "GO:0051171", "GO:0060255", "GO:0080090")	4.03051396502179	5
5.288	query_1	TRUE	0.000110118486007118	1770	384	54	0.140625	0.0305084745762712	GO:0010941	GO:BP	regulation of cell death	27492	5064	c("GO:0008219", "GO:0050794")	3.95813976824923	5
5.289	query_1	TRUE	0.000113559768812823	39	384	8	0.0208333333333333	0.205128205128205	GO:0045747	GO:BP	positive regulation of Notch signaling pathway	27492	13485	c("GO:0007219", "GO:0008593", "GO:0009967")	3.9447755002904	5
5.290	query_1	TRUE	0.000113559768812823	39	384	8	0.0208333333333333	0.205128205128205	GO:0021955	GO:BP	central nervous system neuron axonogenesis	27492	7497	c("GO:0007409", "GO:0021954")	3.9447755002904	5
5.291	query_1	TRUE	0.00011421940381242	212	384	16	0.0416666666666667	0.0754716981132075	GO:1901888	GO:BP	regulation of cell junction assembly	27492	25155	c("GO:0034329", "GO:0044087", "GO:0051128")	3.94226011103915	5
5.292	query_1	TRUE	0.00011781314639384	333	384	20	0.0520833333333333	0.0600600600600601	GO:0001822	GO:BP	kidney development	27492	591	c("GO:0048513", "GO:0072001")	3.92880624530662	5
5.293	query_1	TRUE	0.000124669921883184	9	384	5	0.0130208333333333	0.555555555555556	GO:0045631	GO:BP	regulation of mechanoreceptor differentiation	27492	13375	c("GO:0042490", "GO:0045664")	3.90423831264661	5
5.294	query_1	TRUE	0.000124669921883184	9	384	5	0.0130208333333333	0.555555555555556	GO:0045607	GO:BP	regulation of inner ear auditory receptor cell differentiation	27492	13351	c("GO:0042491", "GO:0045604", "GO:2000980")	3.90423831264661	5
5.295	query_1	TRUE	0.000124669921883184	9	384	5	0.0130208333333333	0.555555555555556	GO:2000980	GO:BP	regulation of inner ear receptor cell differentiation	27492	30186	c("GO:0045631", "GO:0060113")	3.90423831264661	5
5.296	query_1	TRUE	0.000132966054770665	55	384	9	0.0234375	0.163636363636364	GO:0098815	GO:BP	modulation of excitatory postsynaptic potential	27492	22131	c("GO:0009966", "GO:0031644", "GO:0042391", "GO:0050804", "GO:0060079")	3.87625921698341	5
5.297	query_1	TRUE	0.000133375559156599	1538	384	49	0.127604166666667	0.0318595578673602	GO:0031399	GO:BP	regulation of protein modification process	27492	8306	c("GO:0006464", "GO:0032268")	3.87492374685058	5
5.298	query_1	TRUE	0.000144397194295062	4747	384	108	0.28125	0.0227512112913419	GO:0051234	GO:BP	establishment of localization	27492	15707	GO:0051179	3.84044124522905	5
5.299	query_1	TRUE	0.000145444451715821	702	384	30	0.078125	0.0427350427350427	GO:0051129	GO:BP	negative regulation of cellular component organization	27492	15614	c("GO:0016043", "GO:0048523", "GO:0051128")	3.83730284117637	5
5.300	query_1	TRUE	0.00016326115937454	746	384	31	0.0807291666666667	0.0415549597855228	GO:0030155	GO:BP	regulation of cell adhesion	27492	7723	c("GO:0007155", "GO:0050794")	3.78711712374878	5
5.301	query_1	TRUE	0.00017491716181471	708	384	30	0.078125	0.0423728813559322	GO:0043408	GO:BP	regulation of MAPK cascade	27492	12310	c("GO:0000165", "GO:1902531")	3.75716757808118	5
5.302	query_1	TRUE	0.000176423461309518	191	384	15	0.0390625	0.0785340314136126	GO:0048736	GO:BP	appendage development	27492	15050	c("GO:0007275", "GO:0048856")	3.75344366160929	5
5.303	query_1	TRUE	0.000176423461309518	191	384	15	0.0390625	0.0785340314136126	GO:0060173	GO:BP	limb development	27492	16984	GO:0048736	3.75344366160929	5
5.304	query_1	TRUE	0.000187307334531024	279	384	18	0.046875	0.0645161290322581	GO:0098742	GO:BP	cell-cell adhesion via plasma-membrane adhesion molecules	27492	22087	GO:0098609	3.72744521630343	5
5.305	query_1	TRUE	0.000194230373634123	2519	384	68	0.177083333333333	0.0269948392219135	GO:0035556	GO:BP	intracellular signal transduction	27492	10475	GO:0007165	3.71168285439592	5
5.306	query_1	TRUE	0.000201108477889233	1953	384	57	0.1484375	0.0291858678955453	GO:0006915	GO:BP	apoptotic process	27492	2857	GO:0012501	3.69656962098504	5
5.307	query_1	TRUE	0.000209774205108945	118	384	12	0.03125	0.101694915254237	GO:0099565	GO:BP	chemical synaptic transmission, postsynaptic	27492	22379	c("GO:0007268", "GO:0050877", "GO:1905114")	3.67824791589261	5
5.308	query_1	TRUE	0.000209774205108945	118	384	12	0.03125	0.101694915254237	GO:0021549	GO:BP	cerebellum development	27492	7096	c("GO:0022037", "GO:0048856")	3.67824791589261	5
5.309	query_1	TRUE	0.000219702996549824	346	384	20	0.0520833333333333	0.0578034682080925	GO:0050890	GO:BP	cognition	27492	15420	GO:0050877	3.65816401965583	5
5.310	query_1	TRUE	0.000230400098324013	119	384	12	0.03125	0.100840336134454	GO:0061387	GO:BP	regulation of extent of cell growth	27492	18131	c("GO:0001558", "GO:0008361")	3.63751733991216	5
5.311	query_1	TRUE	0.00024449102404669	284	384	18	0.046875	0.0633802816901408	GO:0060485	GO:BP	mesenchyme development	27492	17266	c("GO:0009888", "GO:0048513")	3.6117370804199	5
5.312	query_1	TRUE	0.000244500730799975	224	384	16	0.0416666666666667	0.0714285714285714	GO:0030324	GO:BP	lung development	27492	7812	c("GO:0030323", "GO:0048513", "GO:0060541")	3.61171983845479	5
5.313	query_1	TRUE	0.00024769149211291	196	384	15	0.0390625	0.076530612244898	GO:1990138	GO:BP	neuron projection extension	27492	28864	c("GO:0048588", "GO:0048812", "GO:0060560")	3.60608891061995	5
5.314	query_1	TRUE	0.000254505405413975	144	384	13	0.0338541666666667	0.0902777777777778	GO:0022612	GO:BP	gland morphogenesis	27492	7610	c("GO:0009887", "GO:0048732")	3.5943029892937	5
5.315	query_1	TRUE	0.000261317758210148	317	384	19	0.0494791666666667	0.0599369085173502	GO:0021700	GO:BP	developmental maturation	27492	7246	GO:0032502	3.58283107618687	5
5.316	query_1	TRUE	0.000276961626179599	351	384	20	0.0520833333333333	0.056980056980057	GO:0008544	GO:BP	epidermis development	27492	3616	GO:0009888	3.55758039950207	5
5.317	query_1	TRUE	0.00029341425704836	227	384	16	0.0416666666666667	0.0704845814977974	GO:0030323	GO:BP	respiratory tube development	27492	7811	c("GO:0035295", "GO:0048513")	3.53251878753773	5
5.318	query_1	TRUE	0.000305935098170189	980	384	36	0.09375	0.036734693877551	GO:0044087	GO:BP	regulation of cellular component biogenesis	27492	12640	c("GO:0044085", "GO:0050794")	3.51437069605475	5
5.319	query_1	TRUE	0.000307800067677811	44	384	8	0.0208333333333333	0.181818181818182	GO:0021772	GO:BP	olfactory bulb development	27492	7315	c("GO:0021988", "GO:0048856")	3.51173128901365	5
5.320	query_1	TRUE	0.000321819059973298	2500	384	67	0.174479166666667	0.0268	GO:0008104	GO:BP	protein localization	27492	3531	GO:0033036	3.49238823806142	5
5.321	query_1	TRUE	0.000324294371859717	3430	384	84	0.21875	0.0244897959183673	GO:0070887	GO:BP	cellular response to chemical stimulus	27492	19132	c("GO:0042221", "GO:0051716")	3.4890605884577	5
5.322	query_1	TRUE	0.0003338049909718	259	384	17	0.0442708333333333	0.0656370656370656	GO:0045926	GO:BP	negative regulation of growth	27492	13648	c("GO:0040007", "GO:0040008", "GO:0048519")	3.47650717414177	5
5.323	query_1	TRUE	0.00035372659224477	101	384	11	0.0286458333333333	0.108910891089109	GO:0106027	GO:BP	neuron projection organization	27492	22522	GO:0120036	3.45133228982888	5
5.324	query_1	TRUE	0.00035372659224477	101	384	11	0.0286458333333333	0.108910891089109	GO:0030510	GO:BP	regulation of BMP signaling pathway	27492	7888	c("GO:0030509", "GO:0090092", "GO:0090287")	3.45133228982888	5
5.325	query_1	TRUE	0.000362002542845962	4594	384	104	0.270833333333333	0.022638223770135	GO:0006810	GO:BP	transport	27492	2768	GO:0051234	3.4412883788036	5
5.326	query_1	TRUE	0.00036323996422959	124	384	12	0.03125	0.0967741935483871	GO:0021761	GO:BP	limbic system development	27492	7304	c("GO:0030900", "GO:0048731")	3.43980637576337	5
5.327	query_1	TRUE	0.00039402662688018	393	384	21	0.0546875	0.0534351145038168	GO:0051098	GO:BP	regulation of binding	27492	15590	GO:0065009	3.40447442914803	5
5.328	query_1	TRUE	0.000418336944782704	1037	384	37	0.0963541666666667	0.0356798457087753	GO:0040012	GO:BP	regulation of locomotion	27492	11471	c("GO:0040011", "GO:0050789")	3.37847377967767	5
5.329	query_1	TRUE	0.000440277556780007	82	384	10	0.0260416666666667	0.121951219512195	GO:0042490	GO:BP	mechanoreceptor differentiation	27492	11810	GO:0030182	3.35627345220802	5
5.330	query_1	TRUE	0.000442258339157488	46	384	8	0.0208333333333333	0.173913043478261	GO:0021879	GO:BP	forebrain neuron differentiation	27492	7421	c("GO:0021872", "GO:0021953")	3.35432396934885	5
5.331	query_1	TRUE	0.000442258339157488	46	384	8	0.0208333333333333	0.173913043478261	GO:0042491	GO:BP	inner ear auditory receptor cell differentiation	27492	11811	c("GO:0035315", "GO:0060113")	3.35432396934885	5
5.332	query_1	TRUE	0.000442258339157488	46	384	8	0.0208333333333333	0.173913043478261	GO:0021988	GO:BP	olfactory lobe development	27492	7530	c("GO:0021537", "GO:0048856")	3.35432396934885	5
5.333	query_1	TRUE	0.000462323193637087	1603	384	49	0.127604166666667	0.0305676855895196	GO:1902531	GO:BP	regulation of intracellular signal transduction	27492	25714	c("GO:0009966", "GO:0035556")	3.33505431851102	5
5.334	query_1	TRUE	0.000472395286607302	127	384	12	0.03125	0.094488188976378	GO:0050773	GO:BP	regulation of dendrite development	27492	15325	c("GO:0010975", "GO:0016358", "GO:0050793")	3.32569444427328	5
5.335	query_1	TRUE	0.000479154356866592	152	384	13	0.0338541666666667	0.0855263157894737	GO:0060078	GO:BP	regulation of postsynaptic membrane potential	27492	16906	GO:0042391	3.31952455853417	5
5.336	query_1	TRUE	0.000488602052722226	1606	384	49	0.127604166666667	0.0305105853051059	GO:0006468	GO:BP	protein phosphorylation	27492	2448	c("GO:0006464", "GO:0016310")	3.3110447127943	5
5.337	query_1	TRUE	0.000494431386341887	83	384	10	0.0260416666666667	0.120481927710843	GO:0009798	GO:BP	axis specification	27492	4139	GO:0007389	3.30589396817321	5
5.338	query_1	TRUE	0.000504649954935659	703	384	29	0.0755208333333333	0.0412517780938834	GO:0030855	GO:BP	epithelial cell differentiation	27492	8034	c("GO:0030154", "GO:0060429")	3.29700976119246	5
5.339	query_1	TRUE	0.000526692210065986	787	384	31	0.0807291666666667	0.0393900889453621	GO:0000165	GO:BP	MAPK cascade	27492	72	GO:0035556	3.27844310493923	5
5.340	query_1	TRUE	0.000527549057770276	105	384	11	0.0286458333333333	0.104761904761905	GO:0042472	GO:BP	inner ear morphogenesis	27492	11796	c("GO:0042471", "GO:0048598", "GO:0048839")	3.27773714829894	5
5.341	query_1	TRUE	0.000529072861613598	2011	384	57	0.1484375	0.0283441074092491	GO:0012501	GO:BP	programmed cell death	27492	5118	GO:0008219	3.27648451469878	5
5.342	query_1	TRUE	0.000559262443351857	1862	384	54	0.140625	0.0290010741138561	GO:0051049	GO:BP	regulation of transport	27492	15555	c("GO:0006810", "GO:0032879")	3.25238434425605	5
5.343	query_1	TRUE	0.000624188385231443	48	384	8	0.0208333333333333	0.166666666666667	GO:0035019	GO:BP	somatic stem cell population maintenance	27492	10088	GO:0019827	3.20468431685752	5
5.344	query_1	TRUE	0.000628991763698081	440	384	22	0.0572916666666667	0.05	GO:0001558	GO:BP	regulation of cell growth	27492	456	c("GO:0016049", "GO:0040008", "GO:0051128")	3.20135504136537	5
5.345	query_1	TRUE	0.000693540302813999	86	384	10	0.0260416666666667	0.116279069767442	GO:0008593	GO:BP	regulation of Notch signaling pathway	27492	3627	c("GO:0007219", "GO:0009966")	3.15892829626172	5
5.346	query_1	TRUE	0.000693540302813999	86	384	10	0.0260416666666667	0.116279069767442	GO:0003407	GO:BP	neural retina development	27492	1976	c("GO:0048856", "GO:0060041")	3.15892829626172	5
5.347	query_1	TRUE	0.000720268006864941	132	384	12	0.03125	0.0909090909090909	GO:0030326	GO:BP	embryonic limb morphogenesis	27492	7814	c("GO:0035108", "GO:0035113")	3.14250587545043	5
5.348	query_1	TRUE	0.000720268006864941	132	384	12	0.03125	0.0909090909090909	GO:0035113	GO:BP	embryonic appendage morphogenesis	27492	10154	c("GO:0035107", "GO:0048598")	3.14250587545043	5
5.349	query_1	TRUE	0.000825261521657026	245	384	16	0.0416666666666667	0.0653061224489796	GO:0007626	GO:BP	locomotory behavior	27492	3488	GO:0007610	3.08340840367485	5
5.350	query_1	TRUE	0.000846439652968694	3059	384	76	0.197916666666667	0.0248447204968944	GO:0009605	GO:BP	response to external stimulus	27492	3979	GO:0050896	3.07240399953607	5
5.351	query_1	TRUE	0.000848291723251737	110	384	11	0.0286458333333333	0.1	GO:0060079	GO:BP	excitatory postsynaptic potential	27492	16907	c("GO:0060078", "GO:0099565")	3.07145477037148	5
5.352	query_1	TRUE	0.000926688043117349	2202	384	60	0.15625	0.0272479564032698	GO:0048584	GO:BP	positive regulation of response to stimulus	27492	14910	c("GO:0048518", "GO:0048583", "GO:0050896")	3.03306644056328	5
5.353	query_1	TRUE	0.000942320858650321	6402	384	132	0.34375	0.0206185567010309	GO:1901564	GO:BP	organonitrogen compound metabolic process	27492	24856	c("GO:0006807", "GO:0071704")	3.02580119549281	5
5.354	query_1	TRUE	0.000942994567494009	35	384	7	0.0182291666666667	0.2	GO:0009954	GO:BP	proximal/distal pattern formation	27492	4256	GO:0003002	3.0254908091865	5
5.355	query_1	TRUE	0.000979708549769014	312	384	18	0.046875	0.0576923076923077	GO:0007611	GO:BP	learning or memory	27492	3473	c("GO:0007610", "GO:0050890")	3.00890310191202	5
5.356	query_1	TRUE	0.0011025731238131	1903	384	54	0.140625	0.0283762480294272	GO:0016310	GO:BP	phosphorylation	27492	5782	GO:0006796	2.95759259803662	5
5.357	query_1	TRUE	0.00114410396989278	859	384	32	0.0833333333333333	0.0372526193247963	GO:0051338	GO:BP	regulation of transferase activity	27492	15793	GO:0050790	2.94153450744946	5
5.358	query_1	TRUE	0.0012376982544316	1758	384	51	0.1328125	0.0290102389078498	GO:0009719	GO:BP	response to endogenous stimulus	27492	4069	GO:0050896	2.90738522155845	5
5.359	query_1	TRUE	0.0012793692282813	71	384	9	0.0234375	0.126760563380282	GO:0060997	GO:BP	dendritic spine morphogenesis	27492	17763	c("GO:0031175", "GO:0048812", "GO:0048813", "GO:0060996", "GO:0097061")	2.89300409925574	5
5.360	query_1	TRUE	0.00130236715409799	387	384	20	0.0520833333333333	0.0516795865633075	GO:0050678	GO:BP	regulation of epithelial cell proliferation	27492	15278	c("GO:0042127", "GO:0050673")	2.88526656529108	5
5.361	query_1	TRUE	0.00131341931935948	1273	384	41	0.106770833333333	0.0322073841319717	GO:0018193	GO:BP	peptidyl-amino acid modification	27492	6079	GO:0006464	2.88159659987307	5
5.362	query_1	TRUE	0.0013795576951505	53	384	8	0.0208333333333333	0.150943396226415	GO:0035315	GO:BP	hair cell differentiation	27492	10314	c("GO:0009913", "GO:0030182")	2.86026013196513	5
5.363	query_1	TRUE	0.0013795576951505	53	384	8	0.0208333333333333	0.150943396226415	GO:0048546	GO:BP	digestive tract morphogenesis	27492	14880	c("GO:0035239", "GO:0048565")	2.86026013196513	5
5.364	query_1	TRUE	0.00138188822118876	999	384	35	0.0911458333333333	0.035035035035035	GO:0048534	GO:BP	hematopoietic or lymphoid organ development	27492	14868	c("GO:0002520", "GO:0048513")	2.8595270849533	5
5.365	query_1	TRUE	0.00138552105390276	3722	384	87	0.2265625	0.023374529822676	GO:0010033	GO:BP	response to organic substance	27492	4309	GO:0042221	2.8583868704416	5
5.366	query_1	TRUE	0.00158237411634197	117	384	11	0.0286458333333333	0.094017094017094	GO:0051963	GO:BP	regulation of synapse assembly	27492	16239	c("GO:0007416", "GO:0050807", "GO:1901888")	2.80069082965349	5
5.367	query_1	TRUE	0.00160402095667975	94	384	10	0.0260416666666667	0.106382978723404	GO:0097061	GO:BP	dendritic spine organization	27492	21648	c("GO:0099173", "GO:0106027")	2.79478996191787	5
5.368	query_1	TRUE	0.00162217047650374	169	384	13	0.0338541666666667	0.0769230769230769	GO:0007156	GO:BP	homophilic cell adhesion via plasma membrane adhesion molecules	27492	3058	GO:0098742	2.78990350702104	5
5.369	query_1	TRUE	0.00163693852743832	2889	384	72	0.1875	0.0249221183800623	GO:0051641	GO:BP	cellular localization	27492	16015	c("GO:0009987", "GO:0051179")	2.78596762950413	5
5.370	query_1	TRUE	0.00177608536163584	624	384	26	0.0677083333333333	0.0416666666666667	GO:0007507	GO:BP	heart development	27492	3376	c("GO:0048513", "GO:0072359")	2.75053616513595	5
5.371	query_1	TRUE	0.00183000811769588	74	384	9	0.0234375	0.121621621621622	GO:0060113	GO:BP	inner ear receptor cell differentiation	27492	16928	c("GO:0042490", "GO:0048839")	2.73754698378722	5
5.372	query_1	TRUE	0.00184959190407764	55	384	8	0.0208333333333333	0.145454545454545	GO:0021517	GO:BP	ventral spinal cord development	27492	7064	c("GO:0021510", "GO:0048856")	2.73292408422307	5
5.373	query_1	TRUE	0.00195230628597006	96	384	10	0.0260416666666667	0.104166666666667	GO:0021766	GO:BP	hippocampus development	27492	7309	c("GO:0021543", "GO:0021761", "GO:0048856")	2.70945204739069	5
5.374	query_1	TRUE	0.00209853899492939	1063	384	36	0.09375	0.0338664158043274	GO:0002520	GO:BP	immune system development	27492	1165	c("GO:0002376", "GO:0048731")	2.67808295634274	5
5.375	query_1	TRUE	0.00215290156980004	2745	384	69	0.1796875	0.0251366120218579	GO:0006796	GO:BP	phosphate-containing compound metabolic process	27492	2754	GO:0006793	2.66697582557358	5
5.376	query_1	TRUE	0.00238467869017205	634	384	26	0.0677083333333333	0.0410094637223975	GO:0048514	GO:BP	blood vessel morphogenesis	27492	14850	c("GO:0001568", "GO:0035239")	2.62257012919653	5
5.377	query_1	TRUE	0.00240783146348187	175	384	13	0.0338541666666667	0.0742857142857143	GO:0007219	GO:BP	Notch signaling pathway	27492	3119	GO:0007166	2.61837391485665	5
5.378	query_1	TRUE	0.00242989484584425	204	384	14	0.0364583333333333	0.0686274509803922	GO:0008361	GO:BP	regulation of cell size	27492	3602	GO:0032535	2.6144125201703	5
5.379	query_1	TRUE	0.0024390105692302	12438	384	220	0.572916666666667	0.0176877311464866	GO:0006807	GO:BP	nitrogen compound metabolic process	27492	2765	GO:0008152	2.6127863177066	5
5.380	query_1	TRUE	0.00257542607142027	205	384	14	0.0364583333333333	0.0682926829268293	GO:0031345	GO:BP	negative regulation of cell projection organization	27492	8285	c("GO:0030030", "GO:0031344", "GO:0051129")	2.58915091219189	5
5.381	query_1	TRUE	0.00258139733904322	5825	384	121	0.315104166666667	0.0207725321888412	GO:0042221	GO:BP	response to chemical	27492	11633	GO:0050896	2.58814514196039	5
5.382	query_1	TRUE	0.00259628821159412	26	384	6	0.015625	0.230769230769231	GO:0022030	GO:BP	telencephalon glial cell migration	27492	7572	c("GO:0008347", "GO:0022029")	2.58564709855994	5
5.383	query_1	TRUE	0.00259628821159412	26	384	6	0.015625	0.230769230769231	GO:0021801	GO:BP	cerebral cortex radial glia-guided migration	27492	7344	c("GO:0021799", "GO:0022030")	2.58564709855994	5
5.384	query_1	TRUE	0.00266041587987408	1074	384	36	0.09375	0.0335195530726257	GO:0051270	GO:BP	regulation of cellular component movement	27492	15734	c("GO:0006928", "GO:0032879", "GO:0050794")	2.5750504685506	5
5.385	query_1	TRUE	0.00271733200459056	2763	384	69	0.1796875	0.0249728555917481	GO:0006793	GO:BP	phosphorus metabolic process	27492	2751	GO:0044237	2.56585729608604	5
5.386	query_1	TRUE	0.00298302407932279	303	384	17	0.0442708333333333	0.0561056105610561	GO:0045927	GO:BP	positive regulation of growth	27492	13649	c("GO:0040007", "GO:0040008", "GO:0048518")	2.52534324094742	5
5.387	query_1	TRUE	0.00314322497606251	727	384	28	0.0729166666666667	0.0385144429160935	GO:0001568	GO:BP	blood vessel development	27492	463	c("GO:0001944", "GO:0048856")	2.50262453327902	5
5.388	query_1	TRUE	0.00330186234582104	4869	384	105	0.2734375	0.0215650030807147	GO:0044267	GO:BP	cellular protein metabolic process	27492	12715	c("GO:0019538", "GO:0044260")	2.48124103637198	5
5.389	query_1	TRUE	0.003503514721794	153	384	12	0.03125	0.0784313725490196	GO:0030010	GO:BP	establishment of cell polarity	27492	7678	GO:0007163	2.45549605325804	5
5.390	query_1	TRUE	0.00356714732700503	80	384	9	0.0234375	0.1125	GO:0021536	GO:BP	diencephalon development	27492	7083	c("GO:0030900", "GO:0048856")	2.447678953464	5
5.391	query_1	TRUE	0.0035775898167961	5799	384	120	0.3125	0.0206932229694775	GO:0044260	GO:BP	cellular macromolecule metabolic process	27492	12711	c("GO:0043170", "GO:0044237")	2.44640945429795	5
5.392	query_1	TRUE	0.00365755010181043	60	384	8	0.0208333333333333	0.133333333333333	GO:0021515	GO:BP	cell differentiation in spinal cord	27492	7062	c("GO:0021510", "GO:0030154")	2.43680971611427	5
5.393	query_1	TRUE	0.00383795822460482	954	384	33	0.0859375	0.0345911949685535	GO:0030097	GO:BP	hemopoiesis	27492	7706	GO:0048534	2.41589975678198	5
5.394	query_1	TRUE	0.00385556971482922	3698	384	85	0.221354166666667	0.0229853975121687	GO:0006996	GO:BP	organelle organization	27492	2922	GO:0016043	2.41391143973352	5
5.395	query_1	TRUE	0.00385710099689975	1426	384	43	0.111979166666667	0.0301542776998597	GO:0019220	GO:BP	regulation of phosphate metabolic process	27492	6478	c("GO:0006796", "GO:0051174")	2.41373898912929	5
5.396	query_1	TRUE	0.00392693242374525	1427	384	43	0.111979166666667	0.0301331464611072	GO:0051174	GO:BP	regulation of phosphorus metabolic process	27492	15658	c("GO:0006793", "GO:0031323")	2.40594657218185	5
5.397	query_1	TRUE	0.00396411567662565	81	384	9	0.0234375	0.111111111111111	GO:0048708	GO:BP	astrocyte differentiation	27492	15022	c("GO:0007417", "GO:0010001")	2.4018536808802	5
5.398	query_1	TRUE	0.00402626430499883	1577	384	46	0.119791666666667	0.0291693088142042	GO:0042981	GO:BP	regulation of apoptotic process	27492	12076	c("GO:0006915", "GO:0043067")	2.39509771915554	5
5.399	query_1	TRUE	0.004079079560706	2962	384	72	0.1875	0.0243079000675219	GO:0033036	GO:BP	macromolecule localization	27492	9213	GO:0051179	2.38943782387177	5
5.400	query_1	TRUE	0.0041909002043666	455	384	21	0.0546875	0.0461538461538462	GO:0050673	GO:BP	epithelial cell proliferation	27492	15273	GO:0008283	2.37769268066196	5
5.401	query_1	TRUE	0.00424621347355441	245	384	15	0.0390625	0.0612244897959184	GO:0071560	GO:BP	cellular response to transforming growth factor beta stimulus	27492	19585	c("GO:0071363", "GO:0071495", "GO:0071559")	2.37199817595989	5
5.402	query_1	TRUE	0.00453160447841369	383	384	19	0.0494791666666667	0.0496083550913838	GO:0007178	GO:BP	transmembrane receptor protein serine/threonine kinase signaling pathway	27492	3079	GO:0007167	2.34374800267855	5
5.403	query_1	TRUE	0.00457250995943958	279	384	16	0.0416666666666667	0.0573476702508961	GO:0061448	GO:BP	connective tissue development	27492	18192	GO:0009888	2.33984533990842	5
5.404	query_1	TRUE	0.0048722620950702	106	384	10	0.0260416666666667	0.0943396226415094	GO:0030516	GO:BP	regulation of axon extension	27492	7893	c("GO:0048638", "GO:0048675", "GO:0061387")	2.31226935761223	5
5.405	query_1	TRUE	0.00533813523534996	63	384	8	0.0208333333333333	0.126984126984127	GO:0021695	GO:BP	cerebellar cortex development	27492	7241	c("GO:0021549", "GO:0048856")	2.2726104280715	5
5.406	query_1	TRUE	0.00544675227162912	250	384	15	0.0390625	0.06	GO:0071559	GO:BP	response to transforming growth factor beta	27492	19584	c("GO:0009719", "GO:0070848")	2.26386237679426	5
5.407	query_1	TRUE	0.00544675227162912	250	384	15	0.0390625	0.06	GO:0090092	GO:BP	regulation of transmembrane receptor protein serine/threonine kinase signaling pathway	27492	21135	c("GO:0007178", "GO:0009966")	2.26386237679426	5
5.408	query_1	TRUE	0.0056436063751968	45	384	7	0.0182291666666667	0.155555555555556	GO:0021983	GO:BP	pituitary gland development	27492	7525	c("GO:0021536", "GO:0035270", "GO:0048732")	2.24844328461319	5
5.409	query_1	TRUE	0.00591681410419623	220	384	14	0.0364583333333333	0.0636363636363636	GO:0001763	GO:BP	morphogenesis of a branching structure	27492	541	c("GO:0009653", "GO:0032501")	2.22791207527091	5
5.410	query_1	TRUE	0.00595667766830983	85	384	9	0.0234375	0.105882352941176	GO:0048814	GO:BP	regulation of dendrite morphogenesis	27492	15119	c("GO:0022603", "GO:0048813", "GO:0050773")	2.22499590009619	5
5.411	query_1	TRUE	0.00598753758585983	1020	384	34	0.0885416666666667	0.0333333333333333	GO:0043066	GO:BP	negative regulation of apoptotic process	27492	12135	c("GO:0006915", "GO:0042981", "GO:0043069")	2.22275174735103	5
5.412	query_1	TRUE	0.00657718166371667	46	384	7	0.0182291666666667	0.152173913043478	GO:0008038	GO:BP	neuron recognition	27492	3506	c("GO:0008037", "GO:0048666")	2.18196016263213	5
5.413	query_1	TRUE	0.00657718166371667	46	384	7	0.0182291666666667	0.152173913043478	GO:0001941	GO:BP	postsynaptic membrane organization	27492	669	c("GO:0061024", "GO:0099173")	2.18196016263213	5
5.414	query_1	TRUE	0.00686063416745148	1609	384	46	0.119791666666667	0.0285891858297079	GO:0043067	GO:BP	regulation of programmed cell death	27492	12136	c("GO:0010941", "GO:0012501")	2.16363573812776	5
5.415	query_1	TRUE	0.00701242135611393	136	384	11	0.0286458333333333	0.0808823529411765	GO:0048675	GO:BP	axon extension	27492	14990	c("GO:0007409", "GO:1990138")	2.15413199629511	5
5.416	query_1	TRUE	0.00724317153021553	164	384	12	0.03125	0.0731707317073171	GO:0051100	GO:BP	negative regulation of binding	27492	15592	c("GO:0044092", "GO:0051098")	2.14007122986984	5
5.417	query_1	TRUE	0.00732806965550749	760	384	28	0.0729166666666667	0.0368421052631579	GO:0001944	GO:BP	vasculature development	27492	671	c("GO:0048731", "GO:0072359")	2.13501041122083	5
5.418	query_1	TRUE	0.00745997523274773	2403	384	61	0.158854166666667	0.025384935497295	GO:0032268	GO:BP	regulation of cellular protein metabolic process	27492	8649	c("GO:0031323", "GO:0044267", "GO:0051246")	2.12726261439045	5
5.419	query_1	TRUE	0.00856370987174404	67	384	8	0.0208333333333333	0.119402985074627	GO:0050771	GO:BP	negative regulation of axonogenesis	27492	15323	c("GO:0007409", "GO:0010977", "GO:0050768", "GO:0050770")	2.06733805450639	5
5.420	query_1	TRUE	0.0089343022332124	9	384	4	0.0104166666666667	0.444444444444444	GO:0002315	GO:BP	marginal zone B cell differentiation	27492	970	GO:0002313	2.04893936012518	5
5.421	query_1	TRUE	0.00918435337485116	518	384	22	0.0572916666666667	0.0424710424710425	GO:0031400	GO:BP	negative regulation of protein modification process	27492	8307	c("GO:0006464", "GO:0031399", "GO:0032269")	2.03695141482029	5
5.422	query_1	TRUE	0.00940116944960304	330	384	17	0.0442708333333333	0.0515151515151515	GO:0043087	GO:BP	regulation of GTPase activity	27492	12143	GO:0051336	2.02681811938762	5
5.423	query_1	TRUE	0.00946443446157525	1042	384	34	0.0885416666666667	0.0326295585412668	GO:0043069	GO:BP	negative regulation of programmed cell death	27492	12138	c("GO:0012501", "GO:0043067", "GO:0060548")	2.02390533178525	5
5.424	query_1	TRUE	0.00952069205627953	32	384	6	0.015625	0.1875	GO:0048665	GO:BP	neuron fate specification	27492	14980	c("GO:0001708", "GO:0048663")	2.02133148173113	5
5.425	query_1	TRUE	0.00961024911084262	90	384	9	0.0234375	0.1	GO:0048864	GO:BP	stem cell development	27492	15167	c("GO:0048468", "GO:0048863")	2.01726535467671	5
5.426	query_1	TRUE	0.00961024911084262	90	384	9	0.0234375	0.1	GO:0061053	GO:BP	somite development	27492	17811	c("GO:0009790", "GO:0060429")	2.01726535467671	5
5.427	query_1	TRUE	0.0098857302237547	906	384	31	0.0807291666666667	0.0342163355408389	GO:0032880	GO:BP	regulation of protein localization	27492	9092	c("GO:0008104", "GO:0032879")	2.00499124537568	5
5.428	query_1	TRUE	0.0101825652246779	49	384	7	0.0182291666666667	0.142857142857143	GO:0021587	GO:BP	cerebellum morphogenesis	27492	7134	c("GO:0009653", "GO:0021549", "GO:0021575")	1.99214279934882	5
5.429	query_1	TRUE	0.0102111032902393	730	384	27	0.0703125	0.036986301369863	GO:0008285	GO:BP	negative regulation of cell population proliferation	27492	3571	c("GO:0008283", "GO:0042127", "GO:0048523")	1.99092733068722	5
5.430	query_1	TRUE	0.0106232969240947	13010	384	225	0.5859375	0.0172943889315911	GO:0044238	GO:BP	primary metabolic process	27492	12697	GO:0008152	1.97374067970139	5
5.431	query_1	TRUE	0.0107150693869314	69	384	8	0.0208333333333333	0.115942028985507	GO:0007405	GO:BP	neuroblast proliferation	27492	3283	c("GO:0048699", "GO:0061351")	1.97000501227835	5
5.432	query_1	TRUE	0.0114495184735427	1146	384	36	0.09375	0.031413612565445	GO:0001775	GO:BP	cell activation	27492	552	GO:0009987	1.94121277783769	5
5.433	query_1	TRUE	0.011699098872071	50	384	7	0.0182291666666667	0.14	GO:0043392	GO:BP	negative regulation of DNA binding	27492	12299	c("GO:0051100", "GO:0051101")	1.93184758867767	5
5.434	query_1	TRUE	0.0119108300179374	117	384	10	0.0260416666666667	0.0854700854700855	GO:0048709	GO:BP	oligodendrocyte differentiation	27492	15023	c("GO:0007417", "GO:0010001")	1.92405797322336	5
5.435	query_1	TRUE	0.0120686866971141	1054	384	34	0.0885416666666667	0.032258064516129	GO:0046903	GO:BP	secretion	27492	14455	GO:0006810	1.91833998683954	5
5.436	query_1	TRUE	0.0120837370210152	2169	384	56	0.145833333333333	0.0258183494698018	GO:0051649	GO:BP	establishment of localization in cell	27492	16023	c("GO:0051234", "GO:0051641")	1.91779873486886	5
5.437	query_1	TRUE	0.0124519591124274	203	384	13	0.0338541666666667	0.0640394088669951	GO:0051216	GO:BP	cartilage development	27492	15693	c("GO:0001501", "GO:0048513", "GO:0061448")	1.90476231404769	5
5.438	query_1	TRUE	0.0124519591124274	203	384	13	0.0338541666666667	0.0640394088669951	GO:0061138	GO:BP	morphogenesis of a branching epithelium	27492	17893	c("GO:0001763", "GO:0002009")	1.90476231404769	5
5.439	query_1	TRUE	0.0126157781306606	93	384	9	0.0234375	0.0967741935483871	GO:0050772	GO:BP	positive regulation of axonogenesis	27492	15324	c("GO:0007409", "GO:0031346", "GO:0050769", "GO:0050770")	1.89908595739928	5
5.440	query_1	TRUE	0.0133987572907644	51	384	7	0.0182291666666667	0.137254901960784	GO:0014014	GO:BP	negative regulation of gliogenesis	27492	5133	c("GO:0014013", "GO:0042063", "GO:0050768")	1.87293547975392	5
5.441	query_1	TRUE	0.0138007150457824	34	384	6	0.015625	0.176470588235294	GO:0045686	GO:BP	negative regulation of glial cell differentiation	27492	13427	c("GO:0010001", "GO:0014014", "GO:0045685")	1.86009841125148	5
5.442	query_1	TRUE	0.0139179976989062	146	384	11	0.0286458333333333	0.0753424657534247	GO:0007224	GO:BP	smoothened signaling pathway	27492	3123	GO:0007166	1.85642323964388	5
5.443	query_1	TRUE	0.0147582116387639	745	384	27	0.0703125	0.036241610738255	GO:0043549	GO:BP	regulation of kinase activity	27492	12408	c("GO:0042325", "GO:0051338")	1.83096626598671	5
5.444	query_1	TRUE	0.0150386971519896	95	384	9	0.0234375	0.0947368421052632	GO:0098773	GO:BP	skin epidermis development	27492	22109	c("GO:0008544", "GO:0043588", "GO:0060429")	1.82278978636474	5
5.445	query_1	TRUE	0.0152985725126097	52	384	7	0.0182291666666667	0.134615384615385	GO:0021575	GO:BP	hindbrain morphogenesis	27492	7122	c("GO:0009653", "GO:0030902")	1.81534909067384	5
5.446	query_1	TRUE	0.0158045501278127	1163	384	36	0.09375	0.0309544282029235	GO:0060548	GO:BP	negative regulation of cell death	27492	17329	c("GO:0008219", "GO:0010941", "GO:0048523")	1.80121786172185	5
5.447	query_1	TRUE	0.0169059489480622	149	384	11	0.0286458333333333	0.0738255033557047	GO:0001837	GO:BP	epithelial to mesenchymal transition	27492	606	GO:0048762	1.77196044682425	5
5.448	query_1	TRUE	0.0170309580016035	12652	384	219	0.5703125	0.0173095162820107	GO:0043170	GO:BP	macromolecule metabolic process	27492	12196	GO:0071704	1.76876092202518	5
5.449	query_1	TRUE	0.0182663608019443	1075	384	34	0.0885416666666667	0.0316279069767442	GO:0044092	GO:BP	negative regulation of molecular function	27492	12645	GO:0065009	1.738347968305	5
5.450	query_1	TRUE	0.0195217937442051	36	384	6	0.015625	0.166666666666667	GO:2000463	GO:BP	positive regulation of excitatory postsynaptic potential	27492	29688	c("GO:0009967", "GO:0060079", "GO:0098815")	1.70948028003922	5
5.451	query_1	TRUE	0.0195217937442051	36	384	6	0.015625	0.166666666666667	GO:0021680	GO:BP	cerebellar Purkinje cell layer development	27492	7226	c("GO:0021695", "GO:0048856")	1.70948028003922	5
5.452	query_1	TRUE	0.0201021303178158	75	384	8	0.0208333333333333	0.106666666666667	GO:0051965	GO:BP	positive regulation of synapse assembly	27492	16241	c("GO:0007416", "GO:0051962", "GO:0051963", "GO:1901890")	1.69675791590054	5
5.453	query_1	TRUE	0.0204859563951057	940	384	31	0.0807291666666667	0.0329787234042553	GO:0140352	GO:BP	export from cell	27492	23090	c("GO:0006810", "GO:0009987")	1.68854375602516	5
5.454	query_1	TRUE	0.0214078763074499	4	384	3	0.0078125	0.75	GO:2000981	GO:BP	negative regulation of inner ear receptor cell differentiation	27492	30187	c("GO:0045632", "GO:0060113", "GO:2000980")	1.66942641321473	5
5.455	query_1	TRUE	0.0214078763074499	4	384	3	0.0078125	0.75	GO:0071228	GO:BP	cellular response to tumor cell	27492	19281	c("GO:0002347", "GO:0071216")	1.66942641321473	5
5.456	query_1	TRUE	0.0214078763074499	4	384	3	0.0078125	0.75	GO:0045632	GO:BP	negative regulation of mechanoreceptor differentiation	27492	13376	c("GO:0042490", "GO:0045631", "GO:0045665")	1.66942641321473	5
5.457	query_1	TRUE	0.0214078763074499	4	384	3	0.0078125	0.75	GO:0045608	GO:BP	negative regulation of inner ear auditory receptor cell differentiation	27492	13352	c("GO:0042491", "GO:0045605", "GO:0045607", "GO:2000981")	1.66942641321473	5
5.458	query_1	TRUE	0.0214078763074499	4	384	3	0.0078125	0.75	GO:0007386	GO:BP	compartment pattern specification	27492	3265	GO:0009952	1.66942641321473	5
5.459	query_1	TRUE	0.0214858707336898	427	384	19	0.0494791666666667	0.0444964871194379	GO:0001667	GO:BP	ameboidal-type cell migration	27492	488	GO:0016477	1.66784704145999	5
5.460	query_1	TRUE	0.0221237702769899	1279	384	38	0.0989583333333333	0.0297107114933542	GO:0042325	GO:BP	regulation of phosphorylation	27492	11680	c("GO:0016310", "GO:0019220")	1.65514085969273	5
5.461	query_1	TRUE	0.0223861136141112	55	384	7	0.0182291666666667	0.127272727272727	GO:0045604	GO:BP	regulation of epidermal cell differentiation	27492	13348	c("GO:0009913", "GO:0030856", "GO:0045682")	1.6500212964365	5
5.462	query_1	TRUE	0.0227320589353191	508	384	21	0.0546875	0.0413385826771654	GO:0043410	GO:BP	positive regulation of MAPK cascade	27492	12312	c("GO:0000165", "GO:0043408", "GO:1902533")	1.64336122667048	5
5.463	query_1	TRUE	0.0235082434723896	184	384	12	0.03125	0.0652173913043478	GO:0071773	GO:BP	cellular response to BMP stimulus	27492	19737	c("GO:0071363", "GO:0071495", "GO:0071772")	1.62877981999236	5
5.464	query_1	TRUE	0.0235082434723896	184	384	12	0.03125	0.0652173913043478	GO:0071772	GO:BP	response to BMP	27492	19736	c("GO:0009719", "GO:0070848")	1.62877981999236	5
5.465	query_1	TRUE	0.0235092869818652	13132	384	225	0.5859375	0.0171337191593055	GO:0044237	GO:BP	cellular metabolic process	27492	12696	c("GO:0008152", "GO:0009987")	1.62876054248447	5
5.466	query_1	TRUE	0.02613378918055	156	384	11	0.0286458333333333	0.0705128205128205	GO:0010977	GO:BP	negative regulation of neuron projection development	27492	5096	c("GO:0010975", "GO:0031175", "GO:0031345")	1.58279761664476	5
5.467	query_1	TRUE	0.0278564632494526	598	384	23	0.0598958333333333	0.0384615384615385	GO:0002521	GO:BP	leukocyte differentiation	27492	1166	c("GO:0030097", "GO:0030154")	1.55507402390451	5
5.468	query_1	TRUE	0.0309938211200431	560	384	22	0.0572916666666667	0.0392857142857143	GO:0030031	GO:BP	cell projection assembly	27492	7683	c("GO:0022607", "GO:0030030")	1.50872487780884	5
5.469	query_1	TRUE	0.0325571089642295	401	384	18	0.046875	0.0448877805486284	GO:0001503	GO:BP	ossification	27492	424	GO:0032501	1.48735416694705	5
5.470	query_1	TRUE	0.0336329976559818	563	384	22	0.0572916666666667	0.0390763765541741	GO:0023061	GO:BP	signal release	27492	7663	c("GO:0007267", "GO:0032940")	1.47323442297876	5
5.471	query_1	TRUE	0.0336329976559818	563	384	22	0.0572916666666667	0.0390763765541741	GO:0051347	GO:BP	positive regulation of transferase activity	27492	15802	c("GO:0043085", "GO:0051338")	1.47323442297876	5
5.472	query_1	TRUE	0.0367006182207558	40	384	6	0.015625	0.15	GO:0031076	GO:BP	embryonic camera-type eye development	27492	8151	c("GO:0043010", "GO:0048568")	1.43532662000945	5
5.473	query_1	TRUE	0.0367006182207558	40	384	6	0.015625	0.15	GO:0030513	GO:BP	positive regulation of BMP signaling pathway	27492	7891	c("GO:0030509", "GO:0030510", "GO:0090100")	1.43532662000945	5
5.474	query_1	TRUE	0.0367006182207558	40	384	6	0.015625	0.15	GO:1902692	GO:BP	regulation of neuroblast proliferation	27492	25844	c("GO:0007405", "GO:2000177")	1.43532662000945	5
5.475	query_1	TRUE	0.0374677207492513	225	384	13	0.0338541666666667	0.0577777777777778	GO:0007163	GO:BP	establishment or maintenance of cell polarity	27492	3065	GO:0009987	1.42634272527104	5
5.476	query_1	TRUE	0.0424892748310779	41	384	6	0.015625	0.146341463414634	GO:0021696	GO:BP	cerebellar cortex morphogenesis	27492	7242	c("GO:0009653", "GO:0021587", "GO:0021695")	1.37172068099683	5
5.477	query_1	TRUE	0.0432425379400525	930	384	30	0.078125	0.032258064516129	GO:0030334	GO:BP	regulation of cell migration	27492	7819	c("GO:0016477", "GO:2000145")	1.36408882487103	5
5.478	query_1	TRUE	0.044247683817576	1731	384	46	0.119791666666667	0.0265742345465049	GO:0007049	GO:BP	cell cycle	27492	2965	GO:0009987	1.35410945788306	5
5.479	query_1	TRUE	0.0447923901269671	61	384	7	0.0182291666666667	0.114754098360656	GO:0008347	GO:BP	glial cell migration	27492	3594	c("GO:0016477", "GO:0042063")	1.34879576293468	5
5.480	query_1	TRUE	0.046757006160109	166	384	11	0.0286458333333333	0.0662650602409639	GO:0016331	GO:BP	morphogenesis of embryonic epithelium	27492	5791	c("GO:0002009", "GO:0048598")	1.3301533043915	5
5.481	query_1	TRUE	0.0494653730690348	110	384	9	0.0234375	0.0818181818181818	GO:0002062	GO:BP	chondrocyte differentiation	27492	771	c("GO:0030154", "GO:0051216")	1.30569871111478	5
5.482	query_1	TRUE	0.0498928640333249	62	384	7	0.0182291666666667	0.112903225806452	GO:0045682	GO:BP	regulation of epidermis development	27492	13423	c("GO:0008544", "GO:0050793")	1.30196156524967	5
5.483	query_1	TRUE	4.92038518908952e-16	1077	385	58	0.150649350649351	0.0538532961931291	GO:0036477	GO:CC	somatodendritic compartment	27279	1960	GO:0110165	15.3080008974465	5
5.484	query_1	TRUE	2.68158916441107e-15	1574	385	70	0.181818181818182	0.0444726810673443	GO:0043005	GO:CC	neuron projection	27279	2090	GO:0120025	14.5716077579148	5
5.485	query_1	TRUE	2.78247984032804e-15	11347	385	243	0.631168831168831	0.0214153520754384	GO:0005737	GO:CC	cytoplasm	27279	384	c("GO:0005622", "GO:0110165")	14.5555679735399	5
5.486	query_1	TRUE	2.30536517004295e-14	2107	385	81	0.21038961038961	0.0384432842904604	GO:0030054	GO:CC	cell junction	27279	1025	GO:0110165	13.6372602725418	5
5.487	query_1	TRUE	1.35480742117558e-13	400	385	33	0.0857142857142857	0.0825	GO:0014069	GO:CC	postsynaptic density	27279	823	c("GO:0032279", "GO:0099572")	12.868122433103	5
5.488	query_1	TRUE	2.09435853278247e-13	406	385	33	0.0857142857142857	0.0812807881773399	GO:0032279	GO:CC	asymmetric synapse	27279	1507	GO:0098984	12.6789489695147	5
5.489	query_1	TRUE	2.46578629029349e-13	803	385	46	0.119480519480519	0.0572851805728518	GO:0044297	GO:CC	cell body	27279	2302	GO:0110165	12.6080445664135	5
5.490	query_1	TRUE	2.76746582634355e-13	437	385	34	0.0883116883116883	0.0778032036613272	GO:0099572	GO:CC	postsynaptic specialization	27279	3787	c("GO:0043226", "GO:0098794")	12.5579177332395	5
5.491	query_1	TRUE	5.09063857695655e-13	1494	385	64	0.166233766233766	0.0428380187416332	GO:0045202	GO:CC	synapse	27279	2443	GO:0030054	12.2932277357274	5
5.492	query_1	TRUE	7.80674907316607e-13	2426	385	85	0.220779220779221	0.0350370981038747	GO:0120025	GO:CC	plasma membrane bounded cell projection	27279	3858	GO:0042995	12.1075297796325	5
5.493	query_1	TRUE	8.33762266983017e-13	2522	385	87	0.225974025974026	0.0344964314036479	GO:0042995	GO:CC	cell projection	27279	2089	GO:0110165	12.0789577633377	5
5.494	query_1	TRUE	1.26696001065193e-12	432	385	33	0.0857142857142857	0.0763888888888889	GO:0098984	GO:CC	neuron to neuron synapse	27279	3700	GO:0045202	11.8972370926361	5
5.495	query_1	TRUE	1.65830773501807e-12	777	385	44	0.114285714285714	0.0566280566280566	GO:0030425	GO:CC	dendrite	27279	1099	c("GO:0043005", "GO:0097447")	11.7803348735331	5
5.496	query_1	TRUE	1.81665710572094e-12	779	385	44	0.114285714285714	0.0564826700898588	GO:0097447	GO:CC	dendritic tree	27279	3353	c("GO:0036477", "GO:0043005")	11.7407270381	5
5.497	query_1	TRUE	9.51969191373488e-12	22667	385	368	0.955844155844156	0.0162350553668328	GO:0110165	GO:CC	cellular anatomical entity	27279	3854	GO:0005575	11.0213771064821	5
5.498	query_1	TRUE	1.20331195634113e-11	753	385	42	0.109090909090909	0.0557768924302789	GO:0098794	GO:CC	postsynapse	27279	3622	c("GO:0045202", "GO:0110165")	10.919621768043	5
5.499	query_1	TRUE	1.50879739618013e-11	17282	385	311	0.807792207792208	0.0179956023608379	GO:0005622	GO:CC	intracellular anatomical structure	27279	283	GO:0110165	10.8213690740935	5
5.500	query_1	TRUE	1.9112000506772e-11	15998	385	295	0.766233766233766	0.018439804975622	GO:0043226	GO:CC	organelle	27279	2123	GO:0110165	10.7186938517425	5
5.501	query_1	TRUE	2.27361722898019e-10	717	385	39	0.101298701298701	0.0543933054393305	GO:0043025	GO:CC	neuronal cell body	27279	2092	c("GO:0036477", "GO:0044297")	9.64328264841437	5
5.502	query_1	TRUE	5.91188477039112e-10	775	385	40	0.103896103896104	0.0516129032258065	GO:0030424	GO:CC	axon	27279	1098	GO:0043005	9.22827403944256	5
5.503	query_1	TRUE	6.58829813133336e-10	3768	385	105	0.272727272727273	0.0278662420382166	GO:0005654	GO:CC	nucleoplasm	27279	311	c("GO:0031981", "GO:0110165")	9.18122675651755	5
5.504	query_1	TRUE	2.17881273039989e-09	15671	385	285	0.74025974025974	0.0181864590645141	GO:0043229	GO:CC	intracellular organelle	27279	2126	c("GO:0005622", "GO:0043226")	8.66178009588914	5
5.505	query_1	TRUE	4.54002348791294e-09	3997	385	107	0.277922077922078	0.0267700775581686	GO:0005829	GO:CC	cytosol	27279	469	c("GO:0005737", "GO:0110165")	8.34294190030488	5
5.506	query_1	TRUE	5.64953119470934e-08	317	385	23	0.0597402597402597	0.0725552050473186	GO:0045211	GO:CC	postsynaptic membrane	27279	2445	c("GO:0097060", "GO:0098794")	7.24798758899438	5
5.507	query_1	TRUE	8.50087058377694e-08	478	385	28	0.0727272727272727	0.0585774058577406	GO:0098978	GO:CC	glutamatergic synapse	27279	3694	GO:0045202	7.07053659541872	5
5.508	query_1	TRUE	1.05457950420439e-07	450	385	27	0.0701298701298701	0.06	GO:0005667	GO:CC	transcription regulator complex	27279	322	GO:0032991	6.97692067345348	5
5.509	query_1	TRUE	2.31501494661044e-07	14795	385	267	0.693506493506494	0.0180466373774924	GO:0043227	GO:CC	membrane-bounded organelle	27279	2124	GO:0043226	6.63544620066785	5
5.510	query_1	TRUE	4.55782271230378e-07	448	385	26	0.0675324675324675	0.0580357142857143	GO:0097060	GO:CC	synaptic membrane	27279	3243	c("GO:0045202", "GO:0098590")	6.34124257177645	5
5.511	query_1	TRUE	6.69430397867174e-07	217	385	18	0.0467532467532468	0.0829493087557604	GO:0043197	GO:CC	dendritic spine	27279	2112	c("GO:0030425", "GO:0044309", "GO:0098794")	6.17429457084553	5
5.512	query_1	TRUE	9.62128351912438e-07	222	385	18	0.0467532467532468	0.0810810810810811	GO:0044309	GO:CC	neuron spine	27279	2314	GO:0043005	6.01676698741228	5
5.513	query_1	TRUE	1.37645879591783e-06	14330	385	258	0.67012987012987	0.0180041870202373	GO:0043231	GO:CC	intracellular membrane-bounded organelle	27279	2128	c("GO:0043227", "GO:0043229")	5.86123678461453	5
5.514	query_1	TRUE	8.79766398048067e-06	174	385	15	0.038961038961039	0.0862068965517241	GO:0098936	GO:CC	intrinsic component of postsynaptic membrane	27279	3677	c("GO:0045211", "GO:0099240")	5.05563262956192	5
5.515	query_1	TRUE	1.01221900218476e-05	1350	385	46	0.119480519480519	0.0340740740740741	GO:0098590	GO:CC	plasma membrane region	27279	3579	c("GO:0005886", "GO:0016020")	4.99472551402731	5
5.516	query_1	TRUE	1.48976116200627e-05	38	385	8	0.0207792207792208	0.210526315789474	GO:0044295	GO:CC	axonal growth cone	27279	2300	GO:0030426	4.8268833519481	5
5.517	query_1	TRUE	3.36849578630155e-05	376	385	21	0.0545454545454545	0.0558510638297872	GO:0150034	GO:CC	distal axon	27279	3996	c("GO:0030424", "GO:0110165")	4.472563991576	5
5.518	query_1	TRUE	5.49275534789501e-05	147	385	13	0.0337662337662338	0.0884353741496599	GO:0099634	GO:CC	postsynaptic specialization membrane	27279	3793	c("GO:0045211", "GO:0097060", "GO:0099572")	4.26020974440216	5
5.519	query_1	TRUE	8.12845178698867e-05	235	385	16	0.0415584415584416	0.0680851063829787	GO:0099240	GO:CC	intrinsic component of synaptic membrane	27279	3771	c("GO:0031226", "GO:0097060")	4.0899921658939	5
5.520	query_1	TRUE	8.79982628322322e-05	105	385	11	0.0285714285714286	0.104761904761905	GO:0098685	GO:CC	Schaffer collateral - CA1 synapse	27279	3606	GO:0045202	4.05552590114327	5
5.521	query_1	TRUE	0.000115183656099034	405	385	21	0.0545454545454545	0.0518518518518519	GO:0045121	GO:CC	membrane raft	27279	2433	GO:0098857	3.93860914044029	5
5.522	query_1	TRUE	0.000119917446800551	406	385	21	0.0545454545454545	0.0517241379310345	GO:0098857	GO:CC	membrane microdomain	27279	3654	GO:0016020	3.92111762675948	5
5.523	query_1	TRUE	0.000132569397413023	214	385	15	0.038961038961039	0.0700934579439252	GO:0030426	GO:CC	growth cone	27279	1100	c("GO:0030427", "GO:0150034")	3.87755671777548	5
5.524	query_1	TRUE	0.000176131310048135	190	385	14	0.0363636363636364	0.0736842105263158	GO:0042734	GO:CC	presynaptic membrane	27279	2078	c("GO:0097060", "GO:0098793")	3.75416343464911	5
5.525	query_1	TRUE	0.000194668422167607	164	385	13	0.0337662337662338	0.0792682926829268	GO:0099055	GO:CC	integral component of postsynaptic membrane	27279	3728	c("GO:0098936", "GO:0099699")	3.71070449116411	5
5.526	query_1	TRUE	0.000199735359351316	221	385	15	0.038961038961039	0.0678733031674208	GO:0030427	GO:CC	site of polarized growth	27279	1101	GO:0110165	3.69954504473469	5
5.527	query_1	TRUE	0.000218863383109602	611	385	26	0.0675324675324675	0.0425531914893617	GO:0000785	GO:CC	chromatin	27279	106	c("GO:0005694", "GO:0110165")	3.65982689189782	5
5.528	query_1	TRUE	0.000254814661064908	616	385	26	0.0675324675324675	0.0422077922077922	GO:0098793	GO:CC	presynapse	27279	3621	c("GO:0045202", "GO:0110165")	3.59377558796772	5
5.529	query_1	TRUE	0.000303685220174423	787	385	30	0.0779220779220779	0.0381194409148666	GO:0048471	GO:CC	perinuclear region of cytoplasm	27279	2538	c("GO:0005737", "GO:0110165")	3.51757634391606	5
5.530	query_1	TRUE	0.000594664098947688	60	385	8	0.0207792207792208	0.133333333333333	GO:0017053	GO:CC	transcription repressor complex	27279	913	GO:0005667	3.22572827992943	5
5.531	query_1	TRUE	0.000672690493537054	155	385	12	0.0311688311688312	0.0774193548387097	GO:0005912	GO:CC	adherens junction	27279	537	GO:0005911	3.17218470972402	5
5.532	query_1	TRUE	0.000767063341110692	215	385	14	0.0363636363636364	0.0651162790697674	GO:0099699	GO:CC	integral component of synaptic membrane	27279	3794	c("GO:0005887", "GO:0099240")	3.11516877221916	5
5.533	query_1	TRUE	0.000804145577483296	106	385	10	0.025974025974026	0.0943396226415094	GO:0098839	GO:CC	postsynaptic density membrane	27279	3643	c("GO:0014069", "GO:0099634")	3.09466532217873	5
5.534	query_1	TRUE	0.00103675593623524	109	385	10	0.025974025974026	0.0917431192660551	GO:0098948	GO:CC	intrinsic component of postsynaptic specialization membrane	27279	3683	c("GO:0098936", "GO:0099634")	2.98432346928266	5
5.535	query_1	TRUE	0.00165163221304609	169	385	12	0.0311688311688312	0.0710059171597633	GO:0090575	GO:CC	RNA polymerase II transcription regulator complex	27279	3195	c("GO:0005667", "GO:0140513")	2.78208665533734	5
5.536	query_1	TRUE	0.00202344254131064	10060	385	184	0.477922077922078	0.0182902584493042	GO:0005634	GO:CC	nucleus	27279	294	GO:0043231	2.69390912354127	5
5.537	query_1	TRUE	0.0023231669281799	451	385	20	0.051948051948052	0.0443458980044346	GO:0031252	GO:CC	cell leading edge	27279	1259	GO:0110165	2.63391958340562	5
5.538	query_1	TRUE	0.00318883739849067	2296	385	58	0.150649350649351	0.0252613240418118	GO:0005856	GO:CC	cytoskeleton	27279	491	GO:0043232	2.4963676252345	5
5.539	query_1	TRUE	0.00326209325694651	75	385	8	0.0207792207792208	0.106666666666667	GO:0099146	GO:CC	intrinsic component of postsynaptic density membrane	27279	3758	c("GO:0098839", "GO:0098948")	2.48650362747774	5
5.540	query_1	TRUE	0.00425432451266552	1580	385	44	0.114285714285714	0.0278481012658228	GO:0031226	GO:CC	intrinsic component of plasma membrane	27279	1237	c("GO:0005886", "GO:0031224")	2.37116938592255	5
5.541	query_1	TRUE	0.00459232097627387	6431	385	127	0.32987012987013	0.0197480951640491	GO:0005886	GO:CC	plasma membrane	27279	514	c("GO:0016020", "GO:0071944")	2.33796776491477	5
5.542	query_1	TRUE	0.00532499334906098	12	385	4	0.0103896103896104	0.333333333333333	GO:1990907	GO:CC	beta-catenin-TCF complex	27279	4455	GO:0090575	2.27368093032451	5
5.543	query_1	TRUE	0.00585087237773731	6909	385	134	0.348051948051948	0.0193949920393689	GO:0071944	GO:CC	cell periphery	27279	3128	GO:0110165	2.23277937484244	5
5.544	query_1	TRUE	0.00750659992250055	109	385	9	0.0233766233766234	0.0825688073394495	GO:0099056	GO:CC	integral component of presynaptic membrane	27279	3729	c("GO:0098889", "GO:0099699")	2.12455673000819	5
5.545	query_1	TRUE	0.0100048302350418	113	385	9	0.0233766233766234	0.079646017699115	GO:0030175	GO:CC	filopodium	27279	1083	GO:0098858	1.99979027620419	5
5.546	query_1	TRUE	0.0110109620650416	10178	385	182	0.472727272727273	0.0178817056396149	GO:0016020	GO:CC	membrane	27279	849	GO:0110165	1.95817473359091	5
5.547	query_1	TRUE	0.0121094239794364	66	385	7	0.0181818181818182	0.106060606060606	GO:0043198	GO:CC	dendritic shaft	27279	2113	c("GO:0030425", "GO:0110165")	1.91687651486702	5
5.548	query_1	TRUE	0.0170768701485211	519	385	20	0.051948051948052	0.0385356454720617	GO:0005911	GO:CC	cell-cell junction	27279	536	GO:0070161	1.76759172391535	5
5.549	query_1	TRUE	0.0182910826754299	122	385	9	0.0233766233766234	0.0737704918032787	GO:0098889	GO:CC	intrinsic component of presynaptic membrane	27279	3664	c("GO:0042734", "GO:0099240")	1.73776058724919	5
5.550	query_1	TRUE	0.0245553912499508	664	385	23	0.0597402597402597	0.0346385542168675	GO:0070161	GO:CC	anchoring junction	27279	2761	GO:0030054	1.60985314170583	5
5.551	query_1	TRUE	0.0326444786856564	103	385	8	0.0207792207792208	0.0776699029126214	GO:0099060	GO:CC	integral component of postsynaptic specialization membrane	27279	3733	c("GO:0098948", "GO:0099055")	1.4861902624478	5
5.552	query_1	TRUE	0.0446380527847253	8	385	3	0.00779220779220779	0.375	GO:0044300	GO:CC	cerebellar mossy fiber	27279	2305	GO:0030424	1.3502947585887	5
5.553	query_1	TRUE	0.0476611793234761	20	385	4	0.0103896103896104	0.2	GO:0032433	GO:CC	filopodium tip	27279	1527	c("GO:0030175", "GO:0110165")	1.32183521571719	5
5.554	query_1	TRUE	2.63211691105167e-29	10433	386	272	0.704663212435233	0.0260711204830825	GO:0005515	GO:MF	protein binding	25399	1875	GO:0005488	28.5796948245197	5
5.555	query_1	TRUE	8.46083578740582e-24	16189	386	338	0.875647668393782	0.0208783742047069	GO:0005488	GO:MF	binding	25399	1858	GO:0003674	23.072586733896	5
5.556	query_1	TRUE	1.0831850518153e-18	1797	386	85	0.22020725388601	0.0473010573177518	GO:0140110	GO:MF	transcription regulator activity	25399	11763	GO:0003674	17.965297341974	5
5.557	query_1	TRUE	4.65685627141114e-12	1601	386	68	0.176165803108808	0.042473454091193	GO:0043565	GO:MF	sequence-specific DNA binding	25399	6829	GO:0003677	11.3319071658672	5
5.558	query_1	TRUE	1.17433629838135e-11	1282	386	59	0.152849740932642	0.0460218408736349	GO:0000981	GO:MF	DNA-binding transcription factor activity, RNA polymerase II-specific	25399	132	GO:0003700	10.9302075149994	5
5.559	query_1	TRUE	1.18198756417326e-11	1358	386	61	0.158031088082902	0.0449189985272459	GO:0003700	GO:MF	DNA-binding transcription factor activity	25399	417	GO:0140110	10.9273870926928	5
5.560	query_1	TRUE	3.93818628799411e-11	2400	386	85	0.22020725388601	0.0354166666666667	GO:0003677	GO:MF	DNA binding	25399	397	GO:0003676	10.4047037442836	5
5.561	query_1	TRUE	8.39220960159746e-11	1499	386	63	0.163212435233161	0.0420280186791194	GO:1990837	GO:MF	sequence-specific double-stranded DNA binding	25399	12258	c("GO:0003690", "GO:0043565")	10.0761236778554	5
5.562	query_1	TRUE	1.32003310797991e-10	1129	386	53	0.137305699481865	0.0469441984056687	GO:0000987	GO:MF	cis-regulatory region sequence-specific DNA binding	25399	133	GO:0000976	9.87941517604213	5
5.563	query_1	TRUE	1.49983137071269e-10	1322	386	58	0.150259067357513	0.0438729198184569	GO:0000977	GO:MF	RNA polymerase II transcription regulatory region sequence-specific DNA binding	25399	129	GO:0000976	9.82395756686818	5
5.564	query_1	TRUE	2.14068474634148e-10	1106	386	52	0.134715025906736	0.0470162748643761	GO:0000978	GO:MF	RNA polymerase II cis-regulatory region sequence-specific DNA binding	25399	130	c("GO:0000977", "GO:0000987")	9.66944728553378	5
5.565	query_1	TRUE	2.92044771844844e-10	1422	386	60	0.155440414507772	0.0421940928270042	GO:0000976	GO:MF	transcription cis-regulatory region binding	25399	128	c("GO:0001067", "GO:1990837")	9.53455056404938	5
5.566	query_1	TRUE	3.28857846396986e-10	1426	386	60	0.155440414507772	0.0420757363253857	GO:0001067	GO:MF	transcription regulatory region nucleic acid binding	25399	179	GO:0003676	9.48299179161448	5
5.567	query_1	TRUE	1.23241653438793e-09	1594	386	63	0.163212435233161	0.0395232120451694	GO:0003690	GO:MF	double-stranded DNA binding	25399	409	GO:0003677	8.90924248371986	5
5.568	query_1	TRUE	4.82128895627282e-09	503	386	32	0.0829015544041451	0.0636182902584493	GO:0001228	GO:MF	DNA-binding transcription activator activity, RNA polymerase II-specific	25399	238	c("GO:0000981", "GO:0001216")	8.31683683898907	5
5.569	query_1	TRUE	6.9103135694686e-09	510	386	32	0.0829015544041451	0.0627450980392157	GO:0001216	GO:MF	DNA-binding transcription activator activity	25399	232	GO:0003700	8.16050224518729	5
5.570	query_1	TRUE	1.58051541263648e-08	590	386	34	0.0880829015544041	0.0576271186440678	GO:0008134	GO:MF	transcription factor binding	25399	1988	GO:0005515	7.80120126471505	5
5.571	query_1	TRUE	5.26020106442427e-08	5890	386	145	0.375647668393782	0.0246179966044143	GO:0043167	GO:MF	ion binding	25399	6761	GO:0005488	7.27899765518066	5
5.572	query_1	TRUE	6.75937912850341e-08	4066	386	111	0.287564766839378	0.0272995573044761	GO:0046872	GO:MF	metal ion binding	25399	7316	GO:0043169	7.17009319362172	5
5.573	query_1	TRUE	1.36521600574039e-07	4166	386	112	0.290155440414508	0.0268843014882381	GO:0043169	GO:MF	cation binding	25399	6763	GO:0043167	6.86479862871161	5
5.574	query_1	TRUE	2.80617841801296e-07	461	386	28	0.0725388601036269	0.0607375271149675	GO:0003712	GO:MF	transcription coregulator activity	25399	425	GO:0140110	6.55188471980261	5
5.575	query_1	TRUE	6.58244517203948e-06	2254	386	69	0.178756476683938	0.0306122448979592	GO:0019899	GO:MF	enzyme binding	25399	4609	GO:0005515	5.18161274962864	5
5.576	query_1	TRUE	2.76176399493332e-05	338	386	21	0.0544041450777202	0.0621301775147929	GO:0001227	GO:MF	DNA-binding transcription repressor activity, RNA polymerase II-specific	25399	237	c("GO:0000981", "GO:0001217")	4.55881343657469	5
5.577	query_1	TRUE	2.83613974287085e-05	467	386	25	0.0647668393782383	0.0535331905781585	GO:0140297	GO:MF	DNA-binding transcription factor binding	25399	11785	GO:0008134	4.54727237431319	5
5.578	query_1	TRUE	3.05233527346775e-05	340	386	21	0.0544041450777202	0.0617647058823529	GO:0001217	GO:MF	DNA-binding transcription repressor activity	25399	233	GO:0003700	4.51536776448524	5
5.579	query_1	TRUE	0.000103749516133426	6806	386	149	0.386010362694301	0.0218924478401411	GO:1901363	GO:MF	heterocyclic compound binding	25399	11974	GO:0005488	3.984013920072	5
5.580	query_1	TRUE	0.000145649200796723	6901	386	150	0.38860103626943	0.0217359802927112	GO:0097159	GO:MF	organic cyclic compound binding	25399	10279	GO:0005488	3.83669189408146	5
5.581	query_1	TRUE	0.000253539966997091	598	386	27	0.0699481865284974	0.0451505016722408	GO:0003682	GO:MF	chromatin binding	25399	401	GO:0005488	3.59595357053915	5
5.582	query_1	TRUE	0.00128527891243915	812	386	31	0.0803108808290155	0.0381773399014778	GO:0019904	GO:MF	protein domain specific binding	25399	4614	GO:0005515	2.89100261786626	5
5.583	query_1	TRUE	0.00296117690937324	248	386	15	0.038860103626943	0.0604838709677419	GO:0003713	GO:MF	transcription coactivator activity	25399	426	GO:0003712	2.52853564581249	5
5.584	query_1	TRUE	0.00326568458754598	1667	386	49	0.126943005181347	0.0293941211757648	GO:0005102	GO:MF	signaling receptor binding	25399	1602	GO:0005515	2.4860257634154	5
5.585	query_1	TRUE	0.00576939026477584	21	386	5	0.0129533678756477	0.238095238095238	GO:0071837	GO:MF	HMG box domain binding	25399	10005	GO:0019904	2.23887008262168	5
5.586	query_1	TRUE	0.00603298998226598	835	386	30	0.077720207253886	0.0359281437125748	GO:0019900	GO:MF	kinase binding	25399	4610	GO:0019899	2.21946739582568	5
5.587	query_1	TRUE	0.00798887874282014	177	386	12	0.0310880829015544	0.0677966101694915	GO:0003714	GO:MF	transcription corepressor activity	25399	427	GO:0003712	2.09751417062056	5
5.588	query_1	TRUE	0.0134436826440369	59	386	7	0.0181347150259067	0.11864406779661	GO:0140678	GO:MF	molecular function inhibitor activity	25399	11924	GO:0098772	1.87148174817893	5
5.589	query_1	TRUE	0.0154616005613605	2275	386	59	0.152849740932642	0.0259340659340659	GO:0097367	GO:MF	carbohydrate derivative binding	25399	10312	GO:0005488	1.81074555058671	5
5.590	query_1	TRUE	0.0184973305011569	84	386	8	0.0207253886010363	0.0952380952380952	GO:0046332	GO:MF	SMAD binding	25399	7234	GO:0005515	1.73289094361161	5
5.591	query_1	TRUE	0.0294562195295723	1000	386	32	0.0829015544041451	0.032	GO:0008092	GO:MF	cytoskeletal protein binding	25399	1955	GO:0005515	1.53082299214375	5
5.592	query_1	TRUE	0.0331296918558194	4708	386	102	0.264248704663212	0.0216652506372133	GO:0003676	GO:MF	nucleic acid binding	25399	396	c("GO:0097159", "GO:1901363")	1.47978260353668	5
5.593	query_1	TRUE	0.0384239102185087	119	386	9	0.0233160621761658	0.0756302521008403	GO:0001221	GO:MF	transcription coregulator binding	25399	234	GO:0008134	1.41539844114246	5
5.594	query_1	TRUE	1.34085335909224e-08	863	119	53	0.445378151260504	0.0614136732329085	HP:0001273	HP	Abnormal corpus callosum morphology	4821	973	HP:0002500	7.87261871567515	5
5.595	query_1	TRUE	1.58718700247806e-08	781	119	50	0.420168067226891	0.0640204865556978	HP:0033725	HP	Thin corpus callosum	4821	13676	HP:0001273	7.79937190162586	5
5.596	query_1	TRUE	2.23435096632984e-08	760	119	49	0.411764705882353	0.0644736842105263	HP:0007370	HP	Aplasia/Hypoplasia of the corpus callosum	4821	4733	c("HP:0007364", "HP:0033725")	7.6508486079578	5
5.597	query_1	TRUE	1.69808295807966e-07	1011	119	56	0.470588235294118	0.0553907022749753	HP:0002500	HP	Abnormal cerebral white matter morphology	4821	1817	HP:0010993	6.77004109656783	5
5.598	query_1	TRUE	2.12996338075143e-07	615	119	42	0.352941176470588	0.0682926829268293	HP:0000729	HP	Autistic behavior	4821	570	HP:0000708	6.67162786307502	5
5.599	query_1	TRUE	2.87576417721832e-07	843	119	50	0.420168067226891	0.0593119810201661	HP:0000177	HP	Abnormality of upper lip	4821	153	HP:0000159	6.54124673050471	5
5.600	query_1	TRUE	4.20592073020991e-07	911	119	52	0.436974789915966	0.0570801317233809	HP:0000750	HP	Delayed speech and language development	4821	588	c("HP:0002167", "HP:0002463", "HP:0012758")	6.37613891680349	5
5.601	query_1	TRUE	8.21218410850857e-07	487	119	36	0.302521008403361	0.0739219712525667	HP:0000494	HP	Downslanted palpebral fissures	4821	377	HP:0200006	6.08554132276795	5
5.602	query_1	TRUE	1.08723389144187e-06	647	119	42	0.352941176470588	0.0649149922720247	HP:0000288	HP	Abnormality of the philtrum	4821	237	HP:0000177	5.96367701816227	5
5.603	query_1	TRUE	1.22607105553728e-06	789	119	47	0.394957983193277	0.0595690747782003	HP:0008050	HP	Abnormality of the palpebral fissures	4821	5126	HP:0000492	5.91148436005126	5
5.604	query_1	TRUE	1.44589800064675e-06	22	119	9	0.0756302521008403	0.409090909090909	HP:0040327	HP	Abnormal morphology of the olfactory bulb	4821	14287	HP:0100547	5.83986234280823	5
5.605	query_1	TRUE	1.49609759852542e-06	942	119	52	0.436974789915966	0.0552016985138004	HP:0002463	HP	Language impairment	4821	1796	HP:0011446	5.82504007417313	5
5.606	query_1	TRUE	2.35542694892975e-06	1939	119	80	0.672268907563025	0.0412583806085611	HP:0000006	HP	Autosomal dominant inheritance	4821	5	HP:0000005	5.62793036039992	5
5.607	query_1	TRUE	2.98867278467917e-06	839	119	48	0.403361344537815	0.0572109654350417	HP:0002118	HP	Abnormal cerebral ventricle morphology	4821	1563	HP:0012443	5.52452163115921	5
5.608	query_1	TRUE	3.11961769939952e-06	669	119	42	0.352941176470588	0.062780269058296	HP:0200006	HP	Slanting of the palpebral fissure	4821	15428	HP:0008050	5.50589862431942	5
5.609	query_1	TRUE	4.60462250656075e-06	306	119	27	0.226890756302521	0.0882352941176471	HP:0001274	HP	Agenesis of corpus callosum	4821	974	HP:0007370	5.33680596808116	5
5.610	query_1	TRUE	5.8068913370095e-06	497	119	35	0.294117647058824	0.0704225352112676	HP:0002269	HP	Abnormality of neuronal migration	4821	1677	HP:0002011	5.23605630074104	5
5.611	query_1	TRUE	5.97796855004511e-06	1009	119	53	0.445378151260504	0.0525272547076313	HP:0000422	HP	Abnormal nasal bridge morphology	4821	327	HP:0005105	5.223446374104	5
5.612	query_1	TRUE	6.7400143800587e-06	1108	119	56	0.470588235294118	0.0505415162454874	HP:0010993	HP	Abnormality of the cerebral subcortex	4821	7445	HP:0002060	5.17133917688108	5
5.613	query_1	TRUE	7.08113204392549e-06	1208	119	59	0.495798319327731	0.048841059602649	HP:0000492	HP	Abnormal eyelid morphology	4821	375	HP:0030669	5.14989730712247	5
5.614	query_1	TRUE	8.38334318794015e-06	1490	119	67	0.563025210084034	0.0449664429530201	HP:0007364	HP	Aplasia/Hypoplasia of the cerebrum	4821	4728	c("HP:0002060", "HP:0002977")	5.07658275481493	5
5.615	query_1	TRUE	1.07211127774495e-05	1254	119	60	0.504201680672269	0.0478468899521531	HP:0005105	HP	Abnormal nasal morphology	4821	3479	HP:0000366	4.96976013553646	5
5.616	query_1	TRUE	2.17523353032648e-05	1821	119	75	0.630252100840336	0.0411861614497529	HP:0001249	HP	Intellectual disability	4821	953	c("HP:0011446", "HP:0012759")	4.66249411089889	5
5.617	query_1	TRUE	2.55178271807318e-05	1527	119	67	0.563025210084034	0.0438768827766863	HP:0002167	HP	Neurological speech impairment	4821	1600	HP:0011446	4.59315630814807	5
5.618	query_1	TRUE	3.03793175173455e-05	664	119	40	0.336134453781513	0.0602409638554217	HP:0030962	HP	Abnormal morphology of the great vessels	4821	11003	HP:0033353	4.51742198695053	5
5.619	query_1	TRUE	3.19366090098816e-05	1024	119	52	0.436974789915966	0.05078125	HP:0000159	HP	Abnormal lip morphology	4821	139	HP:0000163	4.49571119860699	5
5.620	query_1	TRUE	3.89620728477416e-05	384	119	29	0.243697478991597	0.0755208333333333	HP:0001679	HP	Abnormal aortic morphology	4821	1228	c("HP:0011004", "HP:0030962")	4.40935794598262	5
5.621	query_1	TRUE	4.07877546383141e-05	1400	119	63	0.529411764705882	0.045	HP:0030669	HP	Abnormal ocular adnexa morphology	4821	10735	HP:0032039	4.3894702018913	5
5.622	query_1	TRUE	4.51983026469813e-05	1809	119	74	0.621848739495798	0.0409065782200111	HP:0001250	HP	Seizure	4821	954	HP:0012638	4.34487787414638	5
5.623	query_1	TRUE	4.74896872387346e-05	512	119	34	0.285714285714286	0.06640625	HP:0000752	HP	Hyperactivity	4821	590	HP:0000708	4.32340069061885	5
5.624	query_1	TRUE	6.96337803699506e-05	1418	119	63	0.529411764705882	0.0444287729196051	HP:0032039	HP	Abnormality of the ocular adnexa	4821	12027	HP:0000315	4.15718002663625	5
5.625	query_1	TRUE	7.7486984073826e-05	686	119	40	0.336134453781513	0.0583090379008746	HP:0005918	HP	Abnormal finger phalanx morphology	4821	3950	HP:0001167	4.11077124226336	5
5.626	query_1	TRUE	7.75276832845644e-05	496	119	33	0.277310924369748	0.0665322580645161	HP:0002079	HP	Hypoplasia of the corpus callosum	4821	1536	HP:0007370	4.1105431936103	5
5.627	query_1	TRUE	0.000101331395477089	1058	119	52	0.436974789915966	0.0491493383742911	HP:0000290	HP	Abnormality of the forehead	4821	239	HP:0000271	3.99425597645618	5
5.628	query_1	TRUE	0.000145867545196699	206	119	20	0.168067226890756	0.0970873786407767	HP:0000322	HP	Short philtrum	4821	261	HP:0000288	3.83604132572064	5
5.629	query_1	TRUE	0.000156250905416579	1446	119	63	0.529411764705882	0.0435684647302905	HP:0000315	HP	Abnormality of the orbital region	4821	255	HP:0000271	3.80617745739966	5
5.630	query_1	TRUE	0.000176824545785137	1174	119	55	0.46218487394958	0.0468483816013629	HP:0000356	HP	Abnormality of the outer ear	4821	280	HP:0031703	3.7524574488302	5
5.631	query_1	TRUE	0.000193764705549173	515	119	33	0.277310924369748	0.0640776699029126	HP:0100790	HP	Hernia	4821	15264	HP:0003549	3.71272532729131	5
5.632	query_1	TRUE	0.00021635616420026	366	119	27	0.226890756302521	0.0737704918032787	HP:0006919	HP	Abnormal aggressive, impulsive or violent behavior	4821	4516	HP:0100851	3.66483072681135	5
5.633	query_1	TRUE	0.000258422988650552	322	119	25	0.210084033613445	0.077639751552795	HP:0001344	HP	Absent speech	4821	1021	HP:0000750	3.58766885522804	5
5.634	query_1	TRUE	0.000328490979533144	903	119	46	0.38655462184874	0.0509413067552602	HP:0025015	HP	Abnormal vascular morphology	4821	9505	c("HP:0002597", "HP:0030680")	3.48347655180517	5
5.635	query_1	TRUE	0.000328998449139762	303	119	24	0.201680672268908	0.0792079207920792	HP:0007359	HP	Focal-onset seizure	4821	4723	HP:0001250	3.48280614925863	5
5.636	query_1	TRUE	0.000362689538699029	282	119	23	0.19327731092437	0.0815602836879433	HP:0100729	HP	Large face	4821	15208	HP:0001999	3.44046497088995	5
5.637	query_1	TRUE	0.000411130243781001	1517	119	64	0.53781512605042	0.042188529993408	HP:0000240	HP	Abnormality of skull size	4821	203	HP:0000929	3.38602057424354	5
5.638	query_1	TRUE	0.000420686401130972	378	119	27	0.226890756302521	0.0714285714285714	HP:0011339	HP	Abnormality of upper lip vermillion	4821	7780	HP:0000177	3.3760415265122	5
5.639	query_1	TRUE	0.00043422090249413	108	119	14	0.117647058823529	0.12962962962963	HP:0010760	HP	Absent toe	4821	7222	HP:0001991	3.36228927434231	5
5.640	query_1	TRUE	0.000556089568167234	408	119	28	0.235294117647059	0.0686274509803922	HP:0011337	HP	Abnormality of mouth size	4821	7778	HP:0000163	3.25485525189289	5
5.641	query_1	TRUE	0.000560400594931245	359	119	26	0.218487394957983	0.0724233983286908	HP:0007018	HP	Attention deficit hyperactivity disorder	4821	4568	c("HP:0000736", "HP:0000752")	3.25150141233127	5
5.642	query_1	TRUE	0.000573698854877346	65	119	11	0.092436974789916	0.169230769230769	HP:0025100	HP	Abnormal hippocampus morphology	4821	9584	HP:0007343	3.24131601698342	5
5.643	query_1	TRUE	0.000606684047299461	2192	119	81	0.680672268907563	0.0369525547445256	HP:0000929	HP	Abnormal skull morphology	4821	729	c("HP:0000234", "HP:0009121")	3.21703742463878	5
5.644	query_1	TRUE	0.000625023759418538	710	119	39	0.327731092436975	0.0549295774647887	HP:0100851	HP	Abnormal emotion/affect behavior	4821	15317	HP:0000708	3.20410347323474	5
5.645	query_1	TRUE	0.000654641737659673	597	119	35	0.294117647058824	0.0586264656616415	HP:0000534	HP	Abnormal eyebrow morphology	4821	410	c("HP:0001595", "HP:0030669")	3.18399630905332	5
5.646	query_1	TRUE	0.000670355276569345	771	119	41	0.34453781512605	0.053177691309987	HP:0000377	HP	Abnormality of the pinna	4821	297	HP:0000356	3.17369496780715	5
5.647	query_1	TRUE	0.000671033945003314	1118	119	52	0.436974789915966	0.0465116279069767	HP:0001999	HP	Abnormal facial shape	4821	1470	HP:0000271	3.17325551000277	5
5.648	query_1	TRUE	0.000674245647796716	66	119	11	0.092436974789916	0.166666666666667	HP:0007343	HP	Abnormal morphology of the limbic system	4821	4715	HP:0100547	3.17118184820317	5
5.649	query_1	TRUE	0.000790855010814357	898	119	45	0.378151260504202	0.0501113585746102	HP:0033353	HP	Abnormal blood vessel morphology	4821	13305	HP:0025015	3.10190312936571	5
5.650	query_1	TRUE	0.00103219758765693	446	119	29	0.243697478991597	0.0650224215246637	HP:0011603	HP	Congenital malformation of the great arteries	4821	8039	HP:0030962	2.98623716025203	5
5.651	query_1	TRUE	0.00108222200500286	447	119	29	0.243697478991597	0.0648769574944072	HP:0002020	HP	Gastroesophageal reflux	4821	1486	HP:0025270	2.96568363973059	5
5.652	query_1	TRUE	0.00114772690577093	668	119	37	0.310924369747899	0.0553892215568862	HP:0002119	HP	Ventriculomegaly	4821	1564	HP:0002118	2.94016143722206	5
5.653	query_1	TRUE	0.00126425262971047	1008	119	48	0.403361344537815	0.0476190476190476	HP:0000486	HP	Strabismus	4821	371	HP:0000549	2.89816613433963	5
5.654	query_1	TRUE	0.00127071164800237	976	119	47	0.394957983193277	0.048155737704918	HP:0100886	HP	Abnormality of globe location	4821	15350	HP:0012372	2.89595298909116	5
5.655	query_1	TRUE	0.00134130435615317	1749	119	69	0.579831932773109	0.039451114922813	HP:0002977	HP	Aplasia/Hypoplasia involving the central nervous system	4821	2164	HP:0002011	2.87247266495214	5
5.656	query_1	TRUE	0.00135220481293543	731	119	39	0.327731092436975	0.0533515731874145	HP:0002538	HP	Abnormal cerebral cortex morphology	4821	1844	HP:0002060	2.86895752260225	5
5.657	query_1	TRUE	0.00136554517370612	1043	119	49	0.411764705882353	0.0469798657718121	HP:0000549	HP	Abnormal conjugate eye movement	4821	423	HP:0000496	2.86469392835707	5
5.658	query_1	TRUE	0.00137244475935206	505	119	31	0.260504201680672	0.0613861386138614	HP:0011004	HP	Abnormal systemic arterial morphology	4821	7456	HP:0033353	2.86250512679873	5
5.659	query_1	TRUE	0.00152269930493183	562	119	33	0.277310924369748	0.0587188612099644	HP:0005280	HP	Depressed nasal bridge	4821	3602	HP:0000422	2.81738585050647	5
5.660	query_1	TRUE	0.0017325596636185	24	119	7	0.0588235294117647	0.291666666666667	HP:0006315	HP	Solitary median maxillary central incisor	4821	4155	HP:0011064	2.76131180079458	5
5.661	query_1	TRUE	0.00188530133555977	178	119	17	0.142857142857143	0.0955056179775281	HP:0001636	HP	Tetralogy of Fallot	4821	1195	HP:0001710	2.72461922481541	5
5.662	query_1	TRUE	0.00194532645540642	46	119	9	0.0756302521008403	0.195652173913043	HP:0002474	HP	Expressive language delay	4821	1801	HP:0000750	2.71100750699396	5
5.663	query_1	TRUE	0.00196304719537479	1689	119	67	0.563025210084034	0.039668442865601	HP:0001252	HP	Hypotonia	4821	956	HP:0003808	2.70706925901209	5
5.664	query_1	TRUE	0.00197712264220631	16	119	6	0.0504201680672269	0.375	HP:0010641	HP	Abnormality of the midnasal cavity	4821	7113	HP:0010640	2.70396639028094	5
5.665	query_1	TRUE	0.00197712264220631	16	119	6	0.0504201680672269	0.375	HP:0010644	HP	Midnasal stenosis	4821	7115	HP:0010641	2.70396639028094	5
5.666	query_1	TRUE	0.00198435506737467	434	119	28	0.235294117647059	0.0645161290322581	HP:0001629	HP	Ventricular septal defect	4821	1190	HP:0010438	2.70238061544565	5
5.667	query_1	TRUE	0.00198643563734812	122	119	14	0.117647058823529	0.114754098360656	HP:0000415	HP	Abnormality of the choanae	4821	321	HP:0000366	2.70192550198913	5
5.668	query_1	TRUE	0.00198937696143391	1881	119	72	0.605042016806723	0.0382775119617225	HP:0002060	HP	Abnormal cerebral morphology	4821	1518	HP:0100547	2.70128291584039	5
5.669	query_1	TRUE	0.00203915633181791	803	119	41	0.34453781512605	0.0510585305105853	HP:0000357	HP	Abnormal location of ears	4821	281	HP:0000356	2.69054947778084	5
5.670	query_1	TRUE	0.00211951013471583	89	119	12	0.100840336134454	0.134831460674157	HP:0000776	HP	Congenital diaphragmatic hernia	4821	609	c("HP:0000775", "HP:0100790")	2.67376450245474	5
5.671	query_1	TRUE	0.0023574775800677	25	119	7	0.0588235294117647	0.28	HP:0007301	HP	Oromotor apraxia	4821	4695	HP:0002186	2.62755242877056	5
5.672	query_1	TRUE	0.00272782775152786	751	119	39	0.327731092436975	0.051930758988016	HP:0000028	HP	Cryptorchidism	4821	26	HP:0000035	2.5641830566412	5
5.673	query_1	TRUE	0.00273245431934208	415	119	27	0.226890756302521	0.0650602409638554	HP:0002536	HP	Abnormal cortical gyration	4821	1843	c("HP:0002269", "HP:0002538")	2.56344708977112	5
5.674	query_1	TRUE	0.00279990342032453	36	119	8	0.0672268907563025	0.222222222222222	HP:0007165	HP	Periventricular heterotopia	4821	4636	HP:0002282	2.55285694892332	5
5.675	query_1	TRUE	0.00299424560908848	17	119	6	0.0504201680672269	0.352941176470588	HP:0012806	HP	Proboscis	4821	9227	HP:0005105	2.52371257864329	5
5.676	query_1	TRUE	0.00299424560908848	17	119	6	0.0504201680672269	0.352941176470588	HP:0010654	HP	Aplasia of the falx cerebri	4821	7125	HP:0010653	2.52371257864329	5
5.677	query_1	TRUE	0.00299424560908848	17	119	6	0.0504201680672269	0.352941176470588	HP:0010640	HP	Abnormality of the nasal cavity	4821	7112	HP:0000366	2.52371257864329	5
5.678	query_1	TRUE	0.00300247199596425	443	119	28	0.235294117647059	0.0632054176072235	HP:0010438	HP	Abnormal ventricular septum morphology	4821	6928	c("HP:0001671", "HP:0001713")	2.52252103456783	5
5.679	query_1	TRUE	0.00325299998419186	581	119	33	0.277310924369748	0.0567986230636833	HP:0000463	HP	Anteverted nares	4821	350	c("HP:0000429", "HP:0005105", "HP:0005288")	2.48771593882863	5
5.680	query_1	TRUE	0.00332831305435127	1711	119	67	0.563025210084034	0.0391583869082408	HP:0001263	HP	Global developmental delay	4821	964	HP:0012758	2.47777583160513	5
5.681	query_1	TRUE	0.00338375824950616	1041	119	48	0.403361344537815	0.0461095100864553	HP:0000174	HP	Abnormal palate morphology	4821	150	HP:0000163	2.47060067242258	5
5.682	query_1	TRUE	0.00339863436435015	394	119	26	0.218487394957983	0.065989847715736	HP:0000343	HP	Long philtrum	4821	274	HP:0000288	2.46869555565423	5
5.683	query_1	TRUE	0.00359459206316753	447	119	28	0.235294117647059	0.0626398210290828	HP:0000256	HP	Macrocephaly	4821	214	HP:0040194	2.44435038894391	5
5.684	query_1	TRUE	0.0036265019906505	641	119	35	0.294117647058824	0.0546021840873635	HP:0045060	HP	Aplasia/hypoplasia involving bones of the extremities	4821	14487	c("HP:0002813", "HP:0009815")	2.44051207981032	5
5.685	query_1	TRUE	0.00363024109867525	1907	119	72	0.605042016806723	0.0377556371263765	HP:0100547	HP	Abnormality of forebrain morphology	4821	15045	HP:0012443	2.44006453079112	5
5.686	query_1	TRUE	0.00372936630666413	2067	119	76	0.638655462184874	0.0367682631833575	HP:0000153	HP	Abnormality of the mouth	4821	134	HP:0000271	2.4283649571724	5
5.687	query_1	TRUE	0.00407144702441475	50	119	9	0.0756302521008403	0.18	HP:0000567	HP	Chorioretinal coloboma	4821	438	c("HP:0000532", "HP:0000589")	2.39025121165194	5
5.688	query_1	TRUE	0.00419652216168725	951	119	45	0.378151260504202	0.0473186119873817	HP:0002683	HP	Abnormality of the calvaria	4821	1955	HP:0000929	2.3771104790508	5
5.689	query_1	TRUE	0.00426392771194635	1993	119	74	0.621848739495798	0.0371299548419468	HP:0003808	HP	Abnormal muscle tone	4821	2701	HP:0011804	2.37019016668527	5
5.690	query_1	TRUE	0.0043269536031273	79	119	11	0.092436974789916	0.139240506329114	HP:0002246	HP	Abnormal duodenum morphology	4821	1662	HP:0002244	2.36381776161057	5
5.691	query_1	TRUE	0.00450750246584989	2116	119	77	0.647058823529412	0.0363894139886578	HP:0012758	HP	Neurodevelopmental delay	4821	9179	HP:0012759	2.34606402702271	5
5.692	query_1	TRUE	0.00474434545638107	113	119	13	0.109243697478992	0.115044247787611	HP:0000453	HP	Choanal atresia	4821	343	HP:0000415	2.32382369562656	5
5.693	query_1	TRUE	0.0048261475809945	1256	119	54	0.453781512605042	0.0429936305732484	HP:0000252	HP	Microcephaly	4821	211	c("HP:0007364", "HP:0040195")	2.31639940173275	5
5.694	query_1	TRUE	0.0050648712885121	2456	119	85	0.714285714285714	0.0346091205211726	HP:0009121	HP	Abnormal axial skeleton morphology	4821	5703	HP:0011842	2.29543158671026	5
5.695	query_1	TRUE	0.00514962002516223	593	119	33	0.277310924369748	0.0556492411467116	HP:0005288	HP	Abnormality of the nares	4821	3605	HP:0000366	2.28822481504878	5
5.696	query_1	TRUE	0.00535053277710594	39	119	8	0.0672268907563025	0.205128205128205	HP:0002247	HP	Duodenal atresia	4821	1663	c("HP:0002246", "HP:0011100")	2.27160297113075	5
5.697	query_1	TRUE	0.00553180829259254	258	119	20	0.168067226890756	0.0775193798449612	HP:0002126	HP	Polymicrogyria	4821	1568	HP:0002536	2.25713287898063	5
5.698	query_1	TRUE	0.00573560655713107	52	119	9	0.0756302521008403	0.173076923076923	HP:0011100	HP	Intestinal atresia	4821	7549	c("HP:0002242", "HP:0002589")	2.24142064742522	5
5.699	query_1	TRUE	0.00582387658413309	458	119	28	0.235294117647059	0.0611353711790393	HP:0040194	HP	Increased head circumference	4821	14158	HP:0000240	2.23478783688834	5
5.700	query_1	TRUE	0.00630363749814623	19	119	6	0.0504201680672269	0.315789473684211	HP:0010862	HP	Delayed fine motor development	4821	7320	HP:0001270	2.20040876967481	5
5.701	query_1	TRUE	0.00635467255270294	1626	119	64	0.53781512605042	0.039360393603936	HP:0000366	HP	Abnormality of the nose	4821	289	HP:0000271	2.19690682311439	5
5.702	query_1	TRUE	0.00661332703074839	261	119	20	0.168067226890756	0.0766283524904215	HP:0011563	HP	Abnormal ventriculoarterial connection	4821	7999	HP:0011545	2.17958000078948	5
5.703	query_1	TRUE	0.00661332703074839	261	119	20	0.168067226890756	0.0766283524904215	HP:0000276	HP	Long face	4821	229	HP:0100729	2.17958000078948	5
5.704	query_1	TRUE	0.00694151607302422	1270	119	54	0.453781512605042	0.0425196850393701	HP:0040195	HP	Decreased head circumference	4821	14159	HP:0000240	2.15854566639796	5
5.705	query_1	TRUE	0.00703792314360127	117	119	13	0.109243697478992	0.111111111111111	HP:0001680	HP	Coarctation of aorta	4821	1229	HP:0001679	2.15255548011124	5
5.706	query_1	TRUE	0.00705177083933942	29	119	7	0.0588235294117647	0.241379310344828	HP:0000871	HP	Panhypopituitarism	4821	682	HP:0000830	2.15170180936583	5
5.707	query_1	TRUE	0.00743749723310163	263	119	20	0.168067226890756	0.0760456273764259	HP:0011545	HP	Abnormal connection of the cardiac segments	4821	7981	HP:0001627	2.12857318282964	5
5.708	query_1	TRUE	0.00774889915530527	438	119	27	0.226890756302521	0.0616438356164384	HP:0004299	HP	Hernia of the abdominal wall	4821	3015	c("HP:0010866", "HP:0100790")	2.11075999100784	5
5.709	query_1	TRUE	0.00784465912614297	465	119	28	0.235294117647059	0.0602150537634409	HP:0000736	HP	Short attention span	4821	575	HP:0000708	2.10542592305875	5
5.710	query_1	TRUE	0.00820675560783004	1983	119	73	0.613445378151261	0.0368129097327282	HP:0031816	HP	Abnormal oral morphology	4821	11821	HP:0000153	2.08582849940863	5
5.711	query_1	TRUE	0.00820675560783004	1983	119	73	0.613445378151261	0.0368129097327282	HP:0000163	HP	Abnormal oral cavity morphology	4821	143	HP:0031816	2.08582849940863	5
5.712	query_1	TRUE	0.0087699841082914	363	119	24	0.201680672268908	0.0661157024793388	HP:0000238	HP	Hydrocephalus	4821	201	c("HP:0002118", "HP:0002921")	2.05700119359948	5
5.713	query_1	TRUE	0.00882295026220807	441	119	27	0.226890756302521	0.0612244897959184	HP:0010866	HP	Abdominal wall defect	4821	7324	HP:0004298	2.05438616902324	5
5.714	query_1	TRUE	0.00882465941684036	20	119	6	0.0504201680672269	0.3	HP:0009932	HP	Single naris	4821	6435	HP:0005288	2.05430204698729	5
5.715	query_1	TRUE	0.00931440343371519	55	119	9	0.0756302521008403	0.163636363636364	HP:0001545	HP	Anteriorly placed anus	4821	1142	HP:0004397	2.03084495544754	5
5.716	query_1	TRUE	0.00937257442518514	244	119	19	0.159663865546218	0.0778688524590164	HP:0000160	HP	Narrow mouth	4821	140	HP:0011337	2.02814110227276	5
5.717	query_1	TRUE	0.00964808852188902	42	119	8	0.0672268907563025	0.19047619047619	HP:0009800	HP	Maternal diabetes	4821	6328	c("HP:0000819", "HP:0002686")	2.01555872050331	5
5.718	query_1	TRUE	0.0116111449824033	43	119	8	0.0672268907563025	0.186046511627907	HP:0000161	HP	Median cleft lip	4821	141	HP:0000204	1.93512495209422	5
5.719	query_1	TRUE	0.0118276918788838	645	119	34	0.285714285714286	0.0527131782945736	HP:0001671	HP	Abnormal cardiac septum morphology	4821	1224	HP:0001627	1.92709999772755	5
5.720	query_1	TRUE	0.0118964124019877	248	119	19	0.159663865546218	0.0766129032258065	HP:0001710	HP	Conotruncal defect	4821	1255	c("HP:0011563", "HP:0011603")	1.92458398893776	5
5.721	query_1	TRUE	0.0121069063806224	21	119	6	0.0504201680672269	0.285714285714286	HP:0009914	HP	Cyclopia	4821	6419	HP:0100886	1.91696681585485	5
5.722	query_1	TRUE	0.0121069063806224	21	119	6	0.0504201680672269	0.285714285714286	HP:0031860	HP	Abnormal heart rate variability	4821	11862	HP:0011675	1.91696681585485	5
5.723	query_1	TRUE	0.0127080381305191	1472	119	59	0.495798319327731	0.0400815217391304	HP:0031703	HP	Abnormal ear morphology	4821	11711	HP:0000598	1.89592149074061	5
5.724	query_1	TRUE	0.0133634045412471	769	119	38	0.319327731092437	0.0494148244473342	HP:0000369	HP	Low-set ears	4821	291	HP:0000357	1.87408288429192	5
5.725	query_1	TRUE	0.0133863628534007	163	119	15	0.126050420168067	0.0920245398773006	HP:0001991	HP	Aplasia/Hypoplasia of toe	4821	1462	c("HP:0001780", "HP:0006494")	1.87333740710079	5
5.726	query_1	TRUE	0.0137511279173524	832	119	40	0.336134453781513	0.0480769230769231	HP:0002648	HP	Abnormality of calvarial morphology	4821	1927	HP:0002683	1.8616616779652	5
5.727	query_1	TRUE	0.0137881656205502	106	119	12	0.100840336134454	0.113207547169811	HP:0000775	HP	Abnormality of the diaphragm	4821	608	HP:0011805	1.86049350857864	5
5.728	query_1	TRUE	0.0140402834911812	373	119	24	0.201680672268908	0.064343163538874	HP:0006493	HP	Aplasia/hypoplasia involving bones of the lower limbs	4821	4265	c("HP:0040069", "HP:0045060")	1.85262412315972	5
5.729	query_1	TRUE	0.0143006596306795	32	119	7	0.0588235294117647	0.21875	HP:0006979	HP	Sleep-wake cycle disturbance	4821	4546	HP:0002360	1.84464392985262	5
5.730	query_1	TRUE	0.014514506819847	480	119	28	0.235294117647059	0.0583333333333333	HP:0004298	HP	Abnormality of the abdominal wall	4821	3014	HP:0025031	1.83819771622623	5
5.731	query_1	TRUE	0.0150834096091708	2552	119	86	0.722689075630252	0.0336990595611285	HP:0011446	HP	Abnormality of higher mental function	4821	7883	HP:0012638	1.82150047497348	5
5.732	query_1	TRUE	0.0152094487022655	107	119	12	0.100840336134454	0.11214953271028	HP:0030047	HP	Abnormal lateral ventricle morphology	4821	10141	HP:0002118	1.81788652755799	5
5.733	query_1	TRUE	0.0158403786716821	90	119	11	0.092436974789916	0.122222222222222	HP:0010804	HP	Tented upper lip vermilion	4821	7264	HP:0011339	1.80023444060913	5
5.734	query_1	TRUE	0.0159600401677383	744	119	37	0.310924369747899	0.0497311827956989	HP:0000316	HP	Hypertelorism	4821	256	HP:0100886	1.79696601996492	5
5.735	query_1	TRUE	0.0163134392179162	22	119	6	0.0504201680672269	0.272727272727273	HP:0010653	HP	Abnormality of the falx cerebri	4821	7124	HP:0010652	1.78745447084769	5
5.736	query_1	TRUE	0.0165089252654146	74	119	10	0.0840336134453782	0.135135135135135	HP:0001360	HP	Holoprosencephaly	4821	1030	HP:0012443	1.78228119848115	5
5.737	query_1	TRUE	0.016794587923502	187	119	16	0.134453781512605	0.0855614973262032	HP:0045005	HP	Neural tube defect	4821	14445	HP:0410043	1.77483064765707	5
5.738	query_1	TRUE	0.016794587923502	187	119	16	0.134453781512605	0.0855614973262032	HP:0410043	HP	Abnormal neural tube morphology	4821	15565	HP:0002011	1.77483064765707	5
5.739	query_1	TRUE	0.0167976832414133	231	119	18	0.151260504201681	0.0779220779220779	HP:0002438	HP	Cerebellar malformation	4821	1782	HP:0001317	1.77475061261057	5
5.740	query_1	TRUE	0.0167976832414133	231	119	18	0.151260504201681	0.0779220779220779	HP:0002553	HP	Highly arched eyebrow	4821	1855	HP:0000534	1.77475061261057	5
5.741	query_1	TRUE	0.0175577975747173	127	119	13	0.109243697478992	0.102362204724409	HP:0010651	HP	Abnormal meningeal morphology	4821	7122	HP:0002011	1.75552996229869	5
5.742	query_1	TRUE	0.0180623128547365	303	119	21	0.176470588235294	0.0693069306930693	HP:0008678	HP	Renal hypoplasia/aplasia	4821	5485	HP:0012210	1.74322663964063	5
5.743	query_1	TRUE	0.0184091374142087	486	119	28	0.235294117647059	0.0576131687242798	HP:0005927	HP	Aplasia/hypoplasia involving bones of the hand	4821	3957	c("HP:0001155", "HP:0006496")	1.7349665604925	5
5.744	query_1	TRUE	0.0186565875227668	75	119	10	0.0840336134453782	0.133333333333333	HP:0002589	HP	Gastrointestinal atresia	4821	1881	HP:0012718	1.72916779014803	5
5.745	query_1	TRUE	0.019724979698326	690	119	35	0.294117647058824	0.0507246376811594	HP:0009815	HP	Aplasia/hypoplasia of the extremities	4821	6341	c("HP:0009115", "HP:0040064")	1.70498343511015	5
5.746	query_1	TRUE	0.0204063218073383	877	119	41	0.34453781512605	0.0467502850627138	HP:0010938	HP	Abnormality of the external nose	4821	7392	HP:0000366	1.69023526881324	5
5.747	query_1	TRUE	0.020845398422736	129	119	13	0.109243697478992	0.10077519379845	HP:0000676	HP	Abnormality of the incisor	4821	527	HP:0000164	1.68098979969134	5
5.748	query_1	TRUE	0.021387553697514	14	119	5	0.0420168067226891	0.357142857142857	HP:0004478	HP	Ethmoidal encephalocele	4821	3159	HP:0011817	1.66983888707073	5
5.749	query_1	TRUE	0.0216290059813633	23	119	6	0.0504201680672269	0.260869565217391	HP:0010652	HP	Abnormal dura mater morphology	4821	7123	HP:0010651	1.66496343926311	5
5.750	query_1	TRUE	0.0218155231800815	754	119	37	0.310924369747899	0.0490716180371353	HP:0001270	HP	Motor delay	4821	970	HP:0012758	1.66123436729793	5
5.751	query_1	TRUE	0.0220802143200634	213	119	17	0.142857142857143	0.07981220657277	HP:0009602	HP	Abnormality of thumb phalanx	4821	6150	c("HP:0001172", "HP:0009774")	1.65599671547322	5
5.752	query_1	TRUE	0.0221233828611591	307	119	21	0.176470588235294	0.0684039087947883	HP:0003196	HP	Short nose	4821	2315	HP:0005105	1.65514846481738	5
5.753	query_1	TRUE	0.0229208129423185	358	119	23	0.19327731092437	0.0642458100558659	HP:0001382	HP	Joint hypermobility	4821	1042	HP:0011729	1.63976998312254	5
5.754	query_1	TRUE	0.0235750159590069	1012	119	45	0.378151260504202	0.0444664031620553	HP:0002650	HP	Scoliosis	4821	1928	HP:0010674	1.62754800459673	5
5.755	query_1	TRUE	0.0239260272640075	757	119	37	0.310924369747899	0.0488771466314399	HP:0025270	HP	Abnormal esophagus physiology	4821	9744	HP:0012719	1.62112940671675	5
5.756	query_1	TRUE	0.0258631638485795	580	119	31	0.260504201680672	0.053448275862069	HP:0000175	HP	Cleft palate	4821	151	c("HP:0000202", "HP:0100737")	1.58731834883178	5
5.757	query_1	TRUE	0.0276298614341761	173	119	15	0.126050420168067	0.0867052023121387	HP:0002219	HP	Facial hypertrichosis	4821	1642	HP:0000998	1.55862129309737	5
5.758	query_1	TRUE	0.0277337766408135	582	119	31	0.260504201680672	0.0532646048109966	HP:0100737	HP	Abnormal hard palate morphology	4821	15216	HP:0000174	1.55699098644142	5
5.759	query_1	TRUE	0.0291476890815472	2673	119	88	0.739495798319328	0.0329218106995885	HP:0003011	HP	Abnormality of the musculature	4821	2186	HP:0033127	1.53539587174257	5
5.760	query_1	TRUE	0.0294614960596468	1121	119	48	0.403361344537815	0.0428189116859946	HP:0001167	HP	Abnormality of finger	4821	912	c("HP:0001155", "HP:0011297")	1.53074520338775	5
5.761	query_1	TRUE	0.0299636832460777	1190	119	50	0.420168067226891	0.0420168067226891	HP:0011729	HP	Abnormality of joint mobility	4821	8163	HP:0011843	1.52340480261717	5
5.762	query_1	TRUE	0.0299913442356238	218	119	17	0.142857142857143	0.0779816513761468	HP:0009774	HP	Triangular shaped phalanges of the hand	4821	6302	HP:0005918	1.52300406838417	5
5.763	query_1	TRUE	0.0314508257203628	15	119	5	0.0420168067226891	0.333333333333333	HP:0011817	HP	Basal encephalocele	4821	8249	HP:0002084	1.50236794795831	5
5.764	query_1	TRUE	0.0314508257203628	15	119	5	0.0420168067226891	0.333333333333333	HP:0031913	HP	Rhombencephalosynapsis	4821	11907	HP:0001317	1.50236794795831	5
5.765	query_1	TRUE	0.032260838493114	1813	119	67	0.563025210084034	0.0369553226696084	HP:0000708	HP	Behavioral abnormality	4821	552	HP:0012638	1.49132434903013	5
5.766	query_1	TRUE	0.0349826427808705	116	119	12	0.100840336134454	0.103448275862069	HP:0011304	HP	Broad thumb	4821	7746	c("HP:0009602", "HP:0009768")	1.4561473846288	5
5.767	query_1	TRUE	0.0357824723148649	292	119	20	0.168067226890756	0.0684931506849315	HP:0030311	HP	Lower extremity joint dislocation	4821	10394	HP:0001373	1.44632965606575	5
5.768	query_1	TRUE	0.0357824723148649	292	119	20	0.168067226890756	0.0684931506849315	HP:0006494	HP	Aplasia/Hypoplasia involving bones of the feet	4821	4266	c("HP:0001760", "HP:0006493")	1.44632965606575	5
5.769	query_1	TRUE	0.036886595322887	199	119	16	0.134453781512605	0.0804020100502513	HP:0011097	HP	Epileptic spasm	4821	7546	HP:0020219	1.43313142882634	5
5.770	query_1	TRUE	0.0372684705720403	343	119	22	0.184873949579832	0.0641399416909621	HP:0002194	HP	Delayed gross motor development	4821	1620	HP:0001270	1.42865842950944	5
5.771	query_1	TRUE	0.0398792293783611	246	119	18	0.151260504201681	0.0731707317073171	HP:0006292	HP	Abnormality of dental eruption	4821	4146	HP:0000164	1.39925324253588	5
5.772	query_1	TRUE	0.0451637316120531	159	119	14	0.117647058823529	0.0880503144654088	HP:0000612	HP	Iris coloboma	4821	476	c("HP:0000525", "HP:0000589")	1.34521018207988	5
5.773	query_1	TRUE	0.0454220007147483	626	119	32	0.26890756302521	0.0511182108626198	HP:0000202	HP	Oral cleft	4821	173	HP:0000163	1.34273374021231	5
5.774	query_1	TRUE	0.0461016779369456	842	119	39	0.327731092436975	0.0463182897862233	HP:0000765	HP	Abnormal thorax morphology	4821	599	HP:0009121	1.33628326754972	5
5.775	query_1	TRUE	0.0462391531899775	597	119	31	0.260504201680672	0.0519262981574539	HP:0001713	HP	Abnormal cardiac ventricle morphology	4821	1258	HP:0001627	1.33499012805395	5
5.776	query_1	TRUE	0.0463523435154393	83	119	10	0.0840336134453782	0.120481927710843	HP:0006956	HP	Dilation of lateral ventricles	4821	4533	c("HP:0002119", "HP:0030047")	1.33392830358865	5
5.777	query_1	TRUE	0.0486082705276912	658	119	33	0.277310924369748	0.0501519756838906	HP:0000429	HP	Abnormality of the nasal alae	4821	329	HP:0010938	1.31328983075928	5
5.778	query_1	TRUE	0.0495905116415107	250	119	18	0.151260504201681	0.072	HP:0010442	HP	Polydactyly	4821	6931	HP:0011297	1.30460141092771	5
5.779	query_1	TRUE	0.0497761353057146	2790	119	90	0.756302521008403	0.032258064516129	HP:0000271	HP	Abnormality of the face	4821	224	HP:0000234	1.30297882569766	5
5.780	query_1	TRUE	4.16386248756091e-09	181	154	20	0.12987012987013	0.110497237569061	KEGG:04360	KEGG	Axon guidance	8714	285	KEGG:00000	8.38050362159177	5
5.781	query_1	TRUE	5.57339858596359e-07	60	154	11	0.0714285714285714	0.183333333333333	KEGG:04330	KEGG	Notch signaling pathway	8714	281	KEGG:00000	6.25387989692324	5
5.782	query_1	TRUE	5.06766256934002e-05	155	154	14	0.0909090909090909	0.0903225806451613	KEGG:04390	KEGG	Hippo signaling pathway	8714	290	KEGG:00000	4.29519231035378	5
5.783	query_1	TRUE	0.000842842683847204	145	154	12	0.0779220779220779	0.0827586206896552	KEGG:05224	KEGG	Breast cancer	8714	454	KEGG:00000	3.07425347865256	5
5.784	query_1	TRUE	0.0039385706801728	169	154	12	0.0779220779220779	0.0710059171597633	KEGG:04310	KEGG	Wnt signaling pathway	8714	279	KEGG:00000	2.40466135643217	5
5.785	query_1	TRUE	0.00618855961459645	58	154	7	0.0454545454545455	0.120689655172414	KEGG:04340	KEGG	Hedgehog signaling pathway	8714	282	KEGG:00000	2.20841042112938	5
5.786	query_1	TRUE	0.00954196030715213	62	154	7	0.0454545454545455	0.112903225806452	KEGG:05217	KEGG	Basal cell carcinoma	8714	447	KEGG:00000	2.02036239436069	5
5.787	query_1	TRUE	0.0376790924566556	347	154	16	0.103896103896104	0.0461095100864553	KEGG:05165	KEGG	Human papillomavirus infection	8714	425	KEGG:00000	1.42389956622452	5
5.788	query_1	TRUE	7.77673281502477e-05	345	251	32	0.127490039840637	0.0927536231884058	MIRNA:mmu-let-7b-5p	MIRNA	mmu-let-7b-5p	7091	3	MIRNA:000000	4.109202821831	5
5.789	query_1	TRUE	0.00193210183514061	308	251	27	0.107569721115538	0.0876623376623377	MIRNA:mmu-miR-223-3p	MIRNA	mmu-miR-223-3p	7091	264	MIRNA:000000	2.71396998699191	5
5.790	query_1	TRUE	0.0395973324390767	252	251	21	0.0836653386454183	0.0833333333333333	MIRNA:mmu-miR-758-3p	MIRNA	mmu-miR-758-3p	7091	894	MIRNA:000000	1.40233407028688	5
5.791	query_1	TRUE	0.000150537515835255	253	155	18	0.116129032258065	0.0711462450592885	REAC:R-MMU-422475	REAC	Axon guidance	8748	142	REAC:R-MMU-9675108	3.82235525495474	5
5.792	query_1	TRUE	0.000159577648554932	254	155	18	0.116129032258065	0.0708661417322835	REAC:R-MMU-9675108	REAC	Nervous system development	8748	906	REAC:R-MMU-1266738	3.79702793873117	5
5.793	query_1	TRUE	0.000600438653305798	464	155	24	0.154838709677419	0.0517241379310345	REAC:R-MMU-1266738	REAC	Developmental Biology	8748	371	REAC:0000000	3.22153135777275	5
5.794	query_1	TRUE	0.00271658582112529	17	155	5	0.032258064516129	0.294117647058824	REAC:R-MMU-3928664	REAC	Ephrin signaling	8748	433	REAC:R-MMU-2682334	2.56597657038273	5
5.795	query_1	TRUE	0.00798135549797994	34	155	6	0.0387096774193548	0.176470588235294	REAC:R-MMU-3928665	REAC	EPH-ephrin mediated repulsion of cells	8748	409	REAC:R-MMU-2682334	2.09792334482709	5
[truncated: 4,919 more rows]

## Sheet: Linked_peaks_embryo
Clusters: 5, Forebrain; 7, Midbrain; 2, Hindbrain; 9, Periventricular; 3, Meningeal/PNS; 4, Meningeal/PNS; 8, Internal; 0, Facial/bone; 1, Muscle/heart ; 10, limb; 6, Liver.
[truncated: 5,867 more rows]

[truncated: 4 more sheets: Enriched_motifs_embryo, Top_500_peaks_E15_cortex, Enriched_motifs_E15_cortex, Public_datasets]
