# Supplementary material for: Solid-phase capture and profiling of open chromatin by spatial ATAC
Source: Nat Biotechnol. 2023 Jan 5;41(8):1085–8. doi: 10.1038/s41587-022-01603-9 (PMC10421738; doi:10.1038/s41587-022-01603-9)
Supplement: Supplementary file 4 — Patient data and tumor characteristics. [file 41587_2022_1603_MOESM4_ESM.xlsx]

## Sheet: Sheet1
Patient age at diagnosis	ER (estrogen receptor pos %)	PR (progesterone receptor pos %)	Ki67 (%)	Her2 IHC score	Tumor subtype	NHG grade	tumor size (mm)	Histological subtype	lymph node metastasis
88	0	0	40	3+	HER2-positive (non-luminal)	3	30	invasive ductal carcinoma	yes
